# Supplementary material for: Risk factors for intraoperative hypothermia during laparoscopic surgery: A systematic review and meta-analysis
Source: PLoS One. 2025 Jul 17;20(7):e0328282. doi: 10.1371/journal.pone.0328282 (PMC12270140; doi:10.1371/journal.pone.0328282)
Supplement: S4 File — (XLSX) [file pone.0328282.s004.xlsx]

## Sheet: PubMed
Author	year	Title	Exclusion of cause	Whether to include
Zhao, J. L.	2024	Association between intraoperative hypothermia and outcomes in neonatal patients undergoing non-cardiac surgery	Apparently irrelevant titles and abstracts	No
Cao, B.	2024	A multi-center study to predict the risk of intraoperative hypothermia in gynecological surgery patients using preoperative variables	Apparently irrelevant titles and abstracts	No
Meng, S.	2024	Analysis of surgical site infection and tumour-specific survival rate in patients with renal cell carcinoma after laparoscopic radical nephrectomy	Apparently irrelevant titles and abstracts	No
Dai, K.	2024	Analysis of the characteristic patterns and risk factors impacting the severity of intraoperative hypothermia in neonates	Apparently irrelevant titles and abstracts	No
Helman, S. M.	2024	Association Between Persistent Hypothermia After Cardiopulmonary Bypass in Neonates and Odds of Serious Complications	Apparently irrelevant titles and abstracts	No
Ding, N.	2024	Comparison of prewarming plus intraoperative warming with intraoperative warming alone in patients undergoing minimally invasive thoracic or abdominal surgery: A systematic review and meta-analysis	Apparently irrelevant titles and abstracts	No
Yuan, X.	2024	Development and Validation of a Predictive Model for Intraoperative Hypothermia in Elderly Patients Undergoing Craniocerebral Tumor Resection: A Retrospective Cohort Study	Apparently irrelevant titles and abstracts	No
Xia, F.	2024	Development and validation of an intraoperative hypothermia nomograph model for patients undergoing video-assisted thoracoscopic lobectomy: a retrospective study	Apparently irrelevant titles and abstracts	No
Chen ,Y.S	2024	Intraoperative hypothermia in patients with laparoscopic surgery: Influencing factors and prevention strategies		Yes
Wang, S. M.	2024	Duration of Hypothermia is Associated with Postoperative Complications in Patients Undergoing Gynecological Surgery: A Prospective Cohort Study	Apparently irrelevant titles and abstracts	No
Lu, Z.	2024	Early prediction of intraoperative hypothermia in patients undergoing gynecological laparoscopic surgery: A retrospective cohort study	Apparently irrelevant titles and abstracts	No
Cho, J.	2024	Effect of 10 Minutes of Prewarming and Prewarmed Intravenous Fluid Administration on the Core Temperature of Patients Undergoing Transurethral Surgery under General Anesthesia	Apparently irrelevant titles and abstracts	No
Cho, S. A.	2024	Effect of Remimazolam on the Incidence of Intraoperative Hypothermia Compared with Inhalation Anesthetics in Patients Undergoing Endoscopic Nasal Surgery: A Prospective Randomized Controlled Trial	Apparently irrelevant titles and abstracts	No
Hoyos, A. E.	2024	Effects of Optimal Temperature Control in Body Contouring Surgery: A Nonrandomized Controlled Clinical Trial	Apparently irrelevant titles and abstracts	No
Huniler, H. C.	2024	Effects of Perioperative Hypothermia on Extubation, Recovery Time, and Postoperative Shivering in Breast Surgery	Apparently irrelevant titles and abstracts	No
He, H. C.	2024	Effects of Three Different Heating Devices on Patients Undergoing Surgery: A Network Meta-Analysis	Apparently irrelevant titles and abstracts	No
Yang, H.	2024	Factors Influencing the Occurrence of Intraoperative Hypothermia in Patients Undergoing General Anesthesia Intervention: A Study in a Tertiary Care Hospital	Apparently irrelevant titles and abstracts	No
Li, B.	2024	Formulation and implementation of a risk prediction model for intraoperative hypothermia in neonates	Apparently irrelevant titles and abstracts	No
Lee, S. H.	2024	Hybrid operating rooms and the risk of postoperative hypothermia in pregnant women with placenta previa: A retrospective cohort study	Apparently irrelevant titles and abstracts	No
Xu, R.	2024	Hypothermia is Associated with Improved Neurological Outcomes After Mechanical Thrombectomy	Apparently irrelevant titles and abstracts	No
Andersen, E. S.	2024	Impact of Intraoperative Hypothermia on Incidence of Infection in Implant-Based Breast Reconstruction	Apparently irrelevant titles and abstracts	No
Zhou, Y. D.	2024	Inadvertent perioperative hypothermia and surgical site infections after liver resection	Apparently irrelevant titles and abstracts	No
Humphries, K.	2024	Inadvertent perioperative hypothermia prevention strategies for urology surgical patients who received a blood transfusion: A retrospective analysis	Apparently irrelevant titles and abstracts	No
Zhang, R.	2024	Intraoperative temperature management during emergency cesarean section: a retrospective observational study	Apparently irrelevant titles and abstracts	No
Liedl, HJC	2024	Normothermia to Decrease Surgical Site Infection Risk: Silver Bullet or Fool's Gold? A Retrospective Cohort Study	Apparently irrelevant titles and abstracts	No
Stuart, C. M.	2024	Perioperative hypothermia in robotic-assisted thoracic surgery: Incidence, risk factors, and associations with postoperative outcomes	Apparently irrelevant titles and abstracts	No
Shen, J.	2024	Predictive value of preoperative neutrophil to lymphocyte ratio and platelet to lymphocyte ratio combined with operating room factors for surgical site infection after laparoscopic radical nephrectomy in renal cell carcinoma patients	Apparently irrelevant titles and abstracts	No
Feyling, A. C.	2024	Preventing hypothermia in pediatric neurosurgery in Africa-A randomized controlled non-inferiority trial of insulation versus active warming	Apparently irrelevant titles and abstracts	No
Wang, X.	2024	Risk Factors for Perioperative Hypothermia in Pregnant Women undergoing Cesarean Section: A Systematic Review and Meta-Analysis	Apparently irrelevant titles and abstracts	No
Guo, M. H.	2024	Risk score for arch reconstruction under circulatory arrest with hypothermia: The ARCH score	Apparently irrelevant titles and abstracts	No
Nelson, O.	2024	Surgical neonates: A retrospective review of procedures and postoperative outcomes at a quaternary children's hospital	Apparently irrelevant titles and abstracts	No
Oh, Y. J.	2024	The Effect of Brief Warming during Induction of General Anesthesia and Warmed Intravenous Fluid on Intraoperative Hypothermia in Patients Undergoing Urologic Surgery	Apparently irrelevant titles and abstracts	No
Uçak, A.	2024	The Effect of Prewarming on Perioperative Hypothermia: A Systematic Review and Meta-analysis of Randomized Controlled Studies	Apparently irrelevant titles and abstracts	No
Wang, J.	2024	The relationship between intraoperative hypothermia and postoperative delirium: The PNDRFAP study	Apparently irrelevant titles and abstracts	No
Liu, Y.	2023	[Correlation Between 6 Characteristics of Perioperative Hypothermia and Allogeneic Red Blood Cell Transfusion in Abdominal Surgery Patients]	Apparently irrelevant titles and abstracts	No
Yan, L.	2023	A Nomogram for Predicting Unplanned Intraoperative Hypothermia in Patients With Colorectal Cancer Undergoing Laparoscopic Colorectal Procedures	Apparently irrelevant titles and abstracts	No
Ju, J. W.	2023	Association between intraoperative body temperature and postoperative delirium: A retrospective observational study	Apparently irrelevant titles and abstracts	No
Tubog, T. D.	2023	Combined Forced Air Warming and Warm Intravenous Fluid Strategy for Perioperative Hypothermia in Cesarean Delivery: A Systematic Review and Meta-Analysis	Apparently irrelevant titles and abstracts	No
Chen, Y. C.	2023	Comparative effects of warming systems applied to different parts of the body on hypothermia in adults undergoing abdominal surgery: A systematic review and network meta-analysis of randomized controlled trials	Apparently irrelevant titles and abstracts	No
Tian, Y. N.	2023	Comparative Efficacy of Six Active Warming Systems for Intraoperative Warming in Adult Patients Undergoing Laparoscopic Surgery: A Systematic Review and Network Meta-Analysis	Apparently irrelevant titles and abstracts	No
Zhao, B.	2023	Construction and validation of a risk prediction model for intraoperative hypothermia in elderly patients undergoing total hip arthroplasty	Apparently irrelevant titles and abstracts	No
Li, L.	2023	Construction and validation of postoperative hypothermia prediction model for patients undergoing joint replacement surgery	Apparently irrelevant titles and abstracts	No
Qi, X.	2023	Effect of Ice Slush on Reducing the Oculocardiac Reflex During Strabismus Surgery	Apparently irrelevant titles and abstracts	No
Pan, S.	2023	Excision of left atrial myxoma under perfused ventricular fibrillation with hypothermia after coronary artery bypass grafting	Apparently irrelevant titles and abstracts	No
Oh, E. J.	2023	Forced-air prewarming prevents hypothermia during living donor liver transplantation: a randomized controlled trial	Apparently irrelevant titles and abstracts	No
Pfeifer, R.	2023	How to Clear Polytrauma Patients for Fracture Fixation: Results of a systematic review of the literature	Apparently irrelevant titles and abstracts	No
Aguet, J.	2023	Impact of cardiopulmonary bypass on cerebrovascular autoregulation assessed by ultrafast ultrasound imaging	Apparently irrelevant titles and abstracts	No
Chishom, T. A.	2023	Impact of Intraoperative Hypothermia on Autologous Breast Reconstruction	Apparently irrelevant titles and abstracts	No
Garceau, C.	2023	Inadvertent Perioperative Hypothermia	Apparently irrelevant titles and abstracts	No
Güven, B.	2023	Inadvertent Perioperative Hypothermia in Ambulatory Surgery Patients: Incidence, Risk Factors, and Prevention Initiatives	Apparently irrelevant titles and abstracts	No
Wongyingsinn, M.	2023	Incidence and associated factors of perioperative hypothermia in adult patients at a university-based, tertiary care hospital in Thailand	Apparently irrelevant titles and abstracts	No
Xu, R.	2023	Incidence of postoperative hypothermia and shivering and risk factors in patients undergoing malignant tumor surgery: a retrospective study	Apparently irrelevant titles and abstracts	No
Ma, Z.	2023	Incidence of Unintentional Intraoperative Hypothermia and Its Risk Factors in Oral and Maxillofacial Surgery: A Prospective Study	Apparently irrelevant titles and abstracts	No
Wang, G.	2023	Intraoperative body temperature and emergence delirium in elderly patients after non-cardiac surgery: A secondary analysis of a prospective observational study	Apparently irrelevant titles and abstracts	No
Zhang, M. Q.	2023	Intraoperative hypothermia in the neonate population: risk factors, outcomes, and typical patterns	Apparently irrelevant titles and abstracts	No
Woretaw, A. W.	2023	Knowledge and practice of nurses with respect to perioperative hypothermia prevention in the Northwest Amhara Regional State Referral Hospitals, Ethiopia: a cross-sectional study	Apparently irrelevant titles and abstracts	No
Liu, L.	2023	Modified intraoperative temperature management prevents prolonged length of stay after head and neck surgery with free flap reconstruction	Apparently irrelevant titles and abstracts	No
Munday, J.	2023	Perioperative temperature monitoring for patient safety: A period prevalence study of five hospitals	Apparently irrelevant titles and abstracts	No
Suzuki, R.	2023	Redo mitral surgery after coronary artery bypass grafts under hyperkalemic hypothermia using thoracotomy and axillary artery cannulation in a patient with functioning bilateral internal thoracic arteries and atheromatous aorta	Apparently irrelevant titles and abstracts	No
Okgün, Alcan A.	2023	Resistive Warming Mattress, Forced-Air Warming System, or a Combination of the Two in the Prevention of Intraoperative Inadvertent Hypothermia: A Randomized Trial	Apparently irrelevant titles and abstracts	No
Hu, Z.	2023	Risk factors and prediction model for inadvertent intraoperative hypothermia in patients undergoing robotic surgery: a retrospective analysis	Apparently irrelevant titles and abstracts	No
Wang, L.	2023	Risk factors for delayed neurocognitive recovery in elderly patients undergoing thoracic surgery	Apparently irrelevant titles and abstracts	No
Morishige, S.	2023	Risk Factors for Intraoperative Hypothermia during Holmium Laser Enucleation of the Prostate	Apparently irrelevant titles and abstracts	No
Gao, Y.	2023	Risk factors for intraoperative hypothermia in infants during general anesthesia: A retrospective study	Apparently irrelevant titles and abstracts	No
Wang, H.	2023	Risk factors for pulmonary complications after laparoscopic liver resection: a multicenter retrospective analysis	Apparently irrelevant titles and abstracts	No
Lauronen, S. L.	2023	Self-warming blanket versus forced-air warming blanket during total knee arthroplasty under spinal anaesthesia: A randomised non-inferiority trial	Apparently irrelevant titles and abstracts	No
Zhang, T.	2023	The Effect of Preoperative Oral Carbohydrate on the Incidence of Complications in PACU After General Anesthesia: A Prospective Cohort Study	Apparently irrelevant titles and abstracts	No
Prabhu, S. S.	2023	The effects of prolonged intraoperative hypothermia on patient outcomes in immediate implant-based breast reconstruction	Apparently irrelevant titles and abstracts	No
Chen, Y.	2022	A Prediction Model for Estimating Risk of Intraoperative Hypothermia in Patients Undergoing General Anesthesia:A Prospective Multicenter Study	Apparently irrelevant titles and abstracts	No
Li, L.	2022	A Retrospective Analysis of the Postoperative Effect of Intraoperative Hypothermia on Deep Vein Thrombosis After Intracranial Tumor Resection	Apparently irrelevant titles and abstracts	No
Pu, J.	2022	A Systematic Review and Meta-Analysis of Risk Factors for Unplanned Intraoperative Hypothermia Among Adult Surgical Patients	Apparently irrelevant titles and abstracts	No
Delgado, A.	2022	Active normothermia treatment for perioperative temperature management during bedside surgery in the NICU, a case report	Apparently irrelevant titles and abstracts	No
Sessler, D. I.	2022	Aggressive intraoperative warming versus routine thermal management during non-cardiac surgery (PROTECT): a multicentre, parallel group, superiority trial	Apparently irrelevant titles and abstracts	No
Dagli, R.	2022	Are Operating Rooms With Laminar Airflow a Risk for Inadvertent Perioperative Hypothermia During Ureterorenoscopic Lithotripsy Under Spinal Anesthesia? A Prospective Randomized Clinical Trial	Apparently irrelevant titles and abstracts	No
Cho, S. A.	2022	Clinical efficacy of short-term prewarming in elderly and adult patients: A prospective observational study	Apparently irrelevant titles and abstracts	No
Pupovac, S. S.	2022	Deep Versus Moderate Hypothermia in Acute Type A Aortic Dissection: A Propensity-Matched Analysis	Apparently irrelevant titles and abstracts	No
Sultana, R.	2022	Development of local guidelines to prevent perioperative hypothermia in children: a prospective observational cohort study	Apparently irrelevant titles and abstracts	No
Zhang, H.	2022	Full title: The prevalence of and predictors for perioperative hypothermia in postanaesthesia care unit	Apparently irrelevant titles and abstracts	No
Lee, C.	2022	Impact of the Hormonal Status in Women on Intraoperative Hypothermia during Laparoscopic Gynecologic Surgery when Considering the Fresh Gas Flow Rate: A Retrospective Study	Apparently irrelevant titles and abstracts	No
Bundrant, N. T.	2022	Infectious complications of intercostal nerve cryoablation mediated by perioperative hypothermia during pediatric Nuss procedure	Apparently irrelevant titles and abstracts	No
Cumin, D.	2022	Perioperative hypothermia in open and laparoscopic colorectal surgery	Apparently irrelevant titles and abstracts	No
Mroczek, T. J.	2022	Perioperative Hypothermia Is Associated With Increased 30-Day Mortality in Hip Fracture Patients in the United Kingdom: Α Systematic Review and Meta-analysis	Apparently irrelevant titles and abstracts	No
Ren, W.	2022	Prediction and Evaluation of Machine Learning Algorithm for Prediction of Blood Transfusion during Cesarean Section and Analysis of Risk Factors of Hypothermia during Anesthesia Recovery	Apparently irrelevant titles and abstracts	No
Cho, S. A.	2022	Risk Factors for Postoperative Hypothermia in Patients Undergoing Robot-Assisted Gynecological Surgery: A Retrospective Cohort Study		Yes
Abbasciano, R. G.	2022	Role of Hypothermia in Adult Cardiac Surgery Patients: A Systematic Review and Meta-analysis	Apparently irrelevant titles and abstracts	No
Wagner, J. P.	2022	Unintended Perioperative Hypothermia and Surgical Site Infection in Children	Apparently irrelevant titles and abstracts	No
Dai, Z.	2022	Validation of a Prediction Model for Intraoperative Hypothermia in Patients Receiving General Anesthesia	Apparently irrelevant titles and abstracts	No
Sun, L.	2021	[Risk factors for hypothermia in patients undergoing general anesthesia in the postanesthesia care unit]	Apparently irrelevant titles and abstracts	No
Trojan, S.	2021	[Target Temperature Control in Patients with Burns]	Apparently irrelevant titles and abstracts	No
Ducis, K.	2021	A standardized protocol to reduce preoperative hypothermia in pediatric spinal fusion surgery: a quality improvement initiative	Apparently irrelevant titles and abstracts	No
Li, C.	2021	Analysis of the Risk Factors for the Onset of Postoperative Hypothermia in the Postanesthesia Care Unit	Apparently irrelevant titles and abstracts	No
Lee, S.	2021	Correlation between the Perfusion Index and Intraoperative Hypothermia: A Prospective Observational Pilot Study	Apparently irrelevant titles and abstracts	No
Vekstein, A. M.	2021	Does deeper hypothermia reduce the risk of acute kidney injury after circulatory arrest for aortic arch surgery?	Apparently irrelevant titles and abstracts	No
Ribeiro, J. C.	2021	Effect of perioperative hypothermia on surgical site infection in abdominal surgery: A prospective cohort study	Apparently irrelevant titles and abstracts	No
Bowling, P. A.	2021	Effects of a Heated Anesthesia Breathing Circuit on Body Temperature in Anesthetized Rhesus Macaques (Macaca mulatta)	Apparently irrelevant titles and abstracts	No
Lee, C.	2021	Effects of Female Reproductive Hormone Levels on Inadvertent Intraoperative Hypothermia during Laparoscopic Gynecologic Surgery: A Retrospective Study	Apparently irrelevant titles and abstracts	No
Guidash, J. C.	2021	Engaging Frontline Providers Prevents Hypothermia and Improves Communication in the Postoperative Neonate	Apparently irrelevant titles and abstracts	No
Bulescu, C.	2021	Excision of Wilms' Tumor With Atrial Extension Under Moderate Hypothermia and Cerebral Perfusion	Apparently irrelevant titles and abstracts	No
Moellhoff, N.	2021	Impact of Intraoperative Hypothermia on Microsurgical Free Flap Reconstructions	Apparently irrelevant titles and abstracts	No
Goel, R.	2021	Impact of Intraoperative Hypothermia on Transfusion Requirements in Patients With Pelvic and Acetabular Trauma	Apparently irrelevant titles and abstracts	No
Podsiadło, P.	2021	Impact of rescue collapse on mortality rate in severe accidental hypothermia: A matched-pair analysis	Apparently irrelevant titles and abstracts	No
Cho, C. K.	2021	Incidence of postoperative hypothermia and its risk factors in adults undergoing orthopedic surgery under brachial plexus block: A retrospective cohort study	Apparently irrelevant titles and abstracts	No
Ukrani, R. D.	2021	Intraoperative hypothermia in patients undergoing Total knee arthroplasty: a cross-sectional study from a developing country	Apparently irrelevant titles and abstracts	No
Nemeth, M.	2021	Intraoperative zero-heat-flux thermometry overestimates esophageal temperature by 0.26 °C: an observational study in 100 infants and young children	Apparently irrelevant titles and abstracts	No
Thorburn, P. T.	2021	Maternal temperature in emergency caesarean section (MATES): an observational multicentre study	Apparently irrelevant titles and abstracts	No
Clark-Price, S. C.	2021	Multicenter study to investigate factors associated with change in rectal temperature during anesthesia in dogs	Apparently irrelevant titles and abstracts	No
Mittnacht, AJC	2021	New-onset intra-operative hyperthermia in a large surgical patient population: A retrospective observational study	Apparently irrelevant titles and abstracts	No
Nemeth, M.	2021	Perioperative Hypothermia in Children	Apparently irrelevant titles and abstracts	No
Sabbag, I. P.	2021	Postoperative hypothermia following non-cardiac high-risk surgery: A prospective study of temporal patterns and risk factors	Apparently irrelevant titles and abstracts	No
Mendonça, F. T.	2021	Prevalence of Inadvertent Perioperative Hypothermia and Associated Factors: A Cross-Sectional Study	Apparently irrelevant titles and abstracts	No
Chen, H. Y.	2021	Risk factors for inadvertent intraoperative hypothermia in patients undergoing laparoscopic surgery: A prospective cohort study		No
Yan, L.	2021	Risk Prediction Models for Inadvertent Intraoperative Hypothermia: A Systematic Review	Apparently irrelevant titles and abstracts	No
Charles-Lozoya, S.	2021	Survival at 30 days in elderly patients with hip fracture surgery who were exposed to hypothermia: Survival study	Apparently irrelevant titles and abstracts	No
Sari, S.	2021	The incidence of inadvertent perioperative hypothermia in patients undergoing general anesthesia and an examination of risk factors	Apparently irrelevant titles and abstracts	No
Öner, Cengiz H.	2021	The Role of Perioperative Hypothermia in the Development of Surgical Site Infection: A Systematic Review	Apparently irrelevant titles and abstracts	No
Tanner, J.	2021	Using a comprehensive audit to identify local context prior to care bundle design and implementation for inadvertent perioperative hypothermia in colorectal surgery	Apparently irrelevant titles and abstracts	No
Dietrichs, E. S.	2020	A novel ECG-biomarker for cardiac arrest during hypothermia	Apparently irrelevant titles and abstracts	No
Yamada, K.	2020	Association Between Normothermia at the End of Surgery and Postoperative Complications Following Orthopedic Surgery	Apparently irrelevant titles and abstracts	No
Nam, K.	2020	Association Between Postoperative Body Temperature and All-Cause Mortality After Off-Pump Coronary Artery Bypass Graft Surgery: A Retrospective Observational Study	Apparently irrelevant titles and abstracts	No
Rodriguez-Diaz, J. M.	2020	Decreased incidence of perioperative inadvertent hypothermia and faster anesthesia recovery with increased environmental temperature: A nonrandomized controlled study	Apparently irrelevant titles and abstracts	No
Uggen, C.	2020	Editorial Commentary: Just Getting Warmed Up: Risks, Benefits, and Economics of Active Warming Devices	Apparently irrelevant titles and abstracts	No
Zhang, Z.	2020	Effectiveness of application of carbon-fibre polymer-fabric resistive heating compared with forced-air warming to prevent unintentional intraoperative hypothermia in patients undergoing elective abdominal operations: A systematic review and meta-analysis of randomised controlled trials	Apparently irrelevant titles and abstracts	No
Zheng, X. Q.	2020	Effects of preoperative warming on the occurrence of surgical site infection: A systematic review and meta-analysis	Apparently irrelevant titles and abstracts	No
Sagiroglu, G.	2020	Inadvertent Perioperative Hypothermia and Important Risk Factors during Major Abdominal Surgeries	Apparently irrelevant titles and abstracts	No
Walters, M. J.	2020	Intraoperative core temperature and infectious complications after colorectal surgery: A registry analysis	Apparently irrelevant titles and abstracts	No
Jivraj, N. K.	2020	Pre-hospital hypothermia is associated with transfusion risk after traumatic injury	Apparently irrelevant titles and abstracts	No
Li, Y.	2020	Prevalence and multivariable factors associated with inadvertent intraoperative hypothermia in video-assisted thoracoscopic surgery: a single-center retrospective study	Apparently irrelevant titles and abstracts	No
Grote, R.	2020	Short interruptions between pre-warming and intraoperative warming are associated with low intraoperative hypothermia rates	Apparently irrelevant titles and abstracts	No
Nordgren, M.	2020	The Effectiveness of Four Intervention Methods for Preventing Inadvertent Perioperative Hypothermia During Total Knee or Total Hip Arthroplasty	Apparently irrelevant titles and abstracts	No
Pan, P.	2020	The Impact of Intraoperative Hypothermia on Blood Loss and Allogenic Blood Transfusion in Total Knee and Hip Arthroplasty: A Retrospective Study	Apparently irrelevant titles and abstracts	No
Habibi, V.	2020	The protective effect of hypothermia on postoperative cognitive deficit may be attenuated by prolonged coronary artery bypass time: Meta-analysis and meta-regression	Apparently irrelevant titles and abstracts	No
Xu, H.	2019	Effect of forced-air warming system in prevention of postoperative hypothermia in elderly patients: A Prospective controlled trial	Apparently irrelevant titles and abstracts	No
Kander, T.	2019	Effect of hypothermia on haemostasis and bleeding risk: a narrative review	Apparently irrelevant titles and abstracts	No
Akers, J. L.	2019	Inadvertent Perioperative Hypothermia Risks and Postoperative Complications: A Retrospective Study	Apparently irrelevant titles and abstracts	No
Görges, M.	2019	Integrating intraoperative physiology data into outcome analysis for the ACS Pediatric National Surgical Quality Improvement Program	Apparently irrelevant titles and abstracts	No
Bruniges, N.	2019	Intraoperative anaesthetic complications in dogs undergoing general anaesthesia for thoracolumbar hemilaminectomy: a retrospective analysis	Apparently irrelevant titles and abstracts	No
Chalari, E.	2019	Perioperative inadvertent hypothermia among urology patients who underwent transurethral resection with either TURis or transurethral resection of the prostate method	Apparently irrelevant titles and abstracts	No
Zhang, Z.	2019	Postoperative Myocardial Injury in Middle-Aged and Elderly Patients Following Curative Resection of Esophageal Cancer With Aggressive or Standard Body Temperature Management: A Randomized Controlled Trial	Apparently irrelevant titles and abstracts	No
Alfonsi, P.	2019	Prevalence of hypothermia on admission to recovery room remains high despite a large use of forced-air warming devices: Findings of a non-randomized observational multicenter and pragmatic study on perioperative hypothermia prevalence in France	Apparently irrelevant titles and abstracts	No
Tyvold, S. S.	2019	Preventing hypothermia in outpatient plastic surgery by self-warming or forced-air-warming blanket: A randomised controlled trial	Apparently irrelevant titles and abstracts	No
Granum, M. N.	2019	Preventing Inadvertent Hypothermia in Patients Undergoing Major Spinal Surgery: A Nonrandomized Controlled Study of Two Different Methods of Preoperative and Intraoperative Warming	Apparently irrelevant titles and abstracts	No
Gabriel, P.	2019	Guideline compliance in German hospitals	Apparently irrelevant titles and abstracts	No
Lai, L. L.	2019	Significant factors influencing inadvertent hypothermia in pediatric anesthesia	Apparently irrelevant titles and abstracts	No
Miyazaki, R.	2019	Visceral fat, but not subcutaneous fat, is associated with lower core temperature during laparoscopic surgery	Apparently irrelevant titles and abstracts	No
Rogers, A. D.	2018	A quality improvement project incorporating preoperative warming to prevent perioperative hypothermia in major burns	Apparently irrelevant titles and abstracts	No
Emmert, A.	2018	Association between perioperative hypothermia and patient outcomes after thoracic surgery: A single center retrospective analysis	Apparently irrelevant titles and abstracts	No
Simpson, J. B.	2018	Hypothermia in Total Joint Arthroplasty: A Wake-Up Call	Apparently irrelevant titles and abstracts	No
Eng, O. S.	2018	Hypothermia Is Associated with Surgical Site Infection in Cytoreductive Surgery with Hyperthermic Intra-Peritoneal Chemotherapy	Apparently irrelevant titles and abstracts	No
Boddu, C.	2018	Inadvertent Perioperative Hypothermia During Orthopedic Surgery	Apparently irrelevant titles and abstracts	No
Kleimeyer, J. P.	2018	Incidence and Risk Factors for Postoperative Hypothermia After Orthopaedic Surgery	Apparently irrelevant titles and abstracts	No
Trckova, A.	2018	Influence of perioperative hypothermia on blood clotting in children	Apparently irrelevant titles and abstracts	No
Noll, E.	2018	Prevention of laparoscopic surgery induced hypothermia with warmed humidified insufflation: Is the experimental combination of a warming blanket synergistic?	Apparently irrelevant titles and abstracts	No
Min, S. H.	2018	Randomised trial comparing forced-air warming to the upper or lower body to prevent hypothermia during thoracoscopic surgery in the lateral decubitus position	Apparently irrelevant titles and abstracts	No
Kümin, M.	2018	Reducing Implant Infection in Orthopaedics (RIIiO): a pilot study for a randomised controlled trial comparing the influence of forced air versus resistive fabric warming technologies on postoperative infection rates following orthopaedic implant surgery in adults	Apparently irrelevant titles and abstracts	No
Verra, W. C.	2018	Self-Warming Blanket Versus Forced-Air Warming in Primary Knee or Hip Replacement: A Randomized Controlled Non-Inferiority Study	Apparently irrelevant titles and abstracts	No
Don, Paul JM	2018	Surgery and magnetic resonance imaging increase the risk of hypothermia in infants	Apparently irrelevant titles and abstracts	No
Zhang, R.	2018	The effects of a forced-air warming system plus electric blanket for elderly patients undergoing transurethral resection of the prostate: A randomized controlled trial	Apparently irrelevant titles and abstracts	No
Ingram, A.	2018	The health economic benefits of perioperative patient warming for prevention of blood loss and transfusion requirements as a consequence of inadvertent perioperative hypothermia	Apparently irrelevant titles and abstracts	No
Gundersen, S. K.	2018	Re-Assessment of a Randomized Trial	Apparently irrelevant titles and abstracts	No
Steelman, V. M.	2018	Warming of Irrigation Fluids for Prevention of Perioperative Hypothermia During Arthroscopy: A Systematic Review and Meta-analysis	Apparently irrelevant titles and abstracts	No
Iden, T.	2017	Guidelines for Daily Clinical Practice]	Apparently irrelevant titles and abstracts	No
Liu, X.	2017	Effect of an electric blanket plus a forced-air warming system for children with postoperative hypothermia: A randomized controlled trial	Apparently irrelevant titles and abstracts	No
Shaw, C. A.	2017	Effectiveness of active and passive warming for the prevention of inadvertent hypothermia in patients receiving neuraxial anesthesia: A systematic review and meta-analysis of randomized controlled trials	Apparently irrelevant titles and abstracts	No
Koc, B. B.	2017	Effectiveness of Early Warming With Self-Warming Blankets on Postoperative Hypothermia in Total Hip and Knee Arthroplasty	Apparently irrelevant titles and abstracts	No
Yi, J.	2017	Establishment and Validation of a Prediction Equation to Estimate Risk of Intraoperative Hypothermia in Patients Receiving General Anesthesia	Apparently irrelevant titles and abstracts	No
Vedovelli, L.	2017	Glial fibrillary acidic protein plasma levels are correlated with degree of hypothermia during cardiopulmonary bypass in congenital heart disease surgery	Apparently irrelevant titles and abstracts	No
Wax, D. B.	2017	Hypothermia Risk With Intraoperative Continuous Renal Replacement Therapy	Apparently irrelevant titles and abstracts	No
Landisch, R. M.	2017	Infectious outcomes of gastroschisis patients with intraoperative hypothermia	Apparently irrelevant titles and abstracts	No
Yi, J.	2017	Intraoperative hypothermia and its clinical outcomes in patients undergoing general anesthesia: National study in China	Apparently irrelevant titles and abstracts	No
Frisch, N. B.	2017	Intraoperative Hypothermia in Total Hip and Knee Arthroplasty	Apparently irrelevant titles and abstracts	No
Aoki, Y.	2017	Perioperative Amino Acid Infusion for Preventing Hypothermia and Improving Clinical Outcomes During Surgery Under General Anesthesia: A Systematic Review and Meta-analysis	Apparently irrelevant titles and abstracts	No
Gurunathan, U.	2017	Perioperative hypothermia during hip fracture surgery: An observational study	Apparently irrelevant titles and abstracts	No
Engorn, B. M.	2017	Perioperative hypothermia in neonatal intensive care unit patients: effectiveness of a thermoregulation intervention and associated risk factors	Apparently irrelevant titles and abstracts	No
Ousey, K.	2017	Perioperative, local and systemic warming in surgical site infection: a systematic review and meta-analysis	Apparently irrelevant titles and abstracts	No
Mason, S. E.	2017	Postoperative hypothermia and surgical site infection following peritoneal insufflation with warm, humidified carbon dioxide during laparoscopic colorectal surgery: a cohort study with cost-effectiveness analysis	Apparently irrelevant titles and abstracts	No
Desgranges, F. P.	2017	Predictive factors of maternal hypothermia during Cesarean delivery: a prospective cohort study	Apparently irrelevant titles and abstracts	No
Ziolkowski, N.	2017	The impact of operative time and hypothermia in acute burn surgery	Apparently irrelevant titles and abstracts	No
Menzel, M.	2016	[Implementation of a thermal management concept to prevent perioperative hypothermia : Results of a 6‑month period in clinical practice]	Apparently irrelevant titles and abstracts	No
Perlman, R.	2016	A recommended early goal-directed management guideline for the prevention of hypothermia-related transfusion, morbidity, and mortality in severely injured trauma patients	Apparently irrelevant titles and abstracts	No
Madrid, E.	2016	Active body surface warming systems for preventing complications caused by inadvertent perioperative hypothermia in adults	Apparently irrelevant titles and abstracts	No
Giannoudi, M.	2016	Damage control resuscitation: lessons learned	Apparently irrelevant titles and abstracts	No
Bayir, H.	2016	Effect of perioperative inadvertent hypothermia on the ECG parameters in patients undergoing transurethral resection	Apparently irrelevant titles and abstracts	No
Birch, D. W.	2016	Heated insufflation with or without humidification for laparoscopic abdominal surgery	Apparently irrelevant titles and abstracts	No
Candela, S.	2016	Hypothermia during Carotid Endarterectomy: A Safety Study	Apparently irrelevant titles and abstracts	No
Jo, Y. Y.	2016	Implications of palonosetron in elderly patients undergoing laparoscopic cholecystectomy with respect to its anti-shivering effect	Apparently irrelevant titles and abstracts	No
Tsuchida, T.	2016	Influence of Peri-Operative Hypothermia on Surgical Site Infection in Prolonged Gastroenterological Surgery	Apparently irrelevant titles and abstracts	No
Frisch, N. B.	2016	Intraoperative Hypothermia During Surgical Fixation of Hip Fractures	Apparently irrelevant titles and abstracts	No
Warttig, S.	2016	Intravenous nutrients for preventing inadvertent perioperative hypothermia in adults	Apparently irrelevant titles and abstracts	No
Dong, L.	2016	Off-Pump Bilateral Cadaveric Lung Transplantation Is Associated With Profound Intraoperative Hypothermia	Apparently irrelevant titles and abstracts	No
Darvall, J.	2016	Prewarming neurosurgical patients to minimize hypotension on induction of anesthesia: a randomized trial	Apparently irrelevant titles and abstracts	No
Tsukamoto, M.	2016	Risk Factors for Postoperative Shivering After Oral and Maxillofacial Surgery	Apparently irrelevant titles and abstracts	No
Stewart, P. A.	2016	The Impact of Residual Neuromuscular Blockade, Oversedation, and Hypothermia on Adverse Respiratory Events in a Postanesthetic Care Unit: A Prospective Study of Prevalence, Predictors, and Outcomes	Apparently irrelevant titles and abstracts	No
Horn, E. P.	2016	Warming before and after epidural block before general anaesthesia for major abdominal surgery prevents perioperative hypothermia: A randomised controlled trial	Apparently irrelevant titles and abstracts	No
Billeter, A. T.	2016	Warming to 39°C but Not to 37°C Ameliorates the Effects on the Monocyte Response by Hypothermia	Apparently irrelevant titles and abstracts	No
Shen, J.	2015	Combination of warming blanket and prewarmed intravenous infusion is effective for rewarming in infants with postoperative hypothermia in China	Apparently irrelevant titles and abstracts	No
Yi, J.	2015	Incidence of Inadvertent Intraoperative Hypothermia and Its Risk Factors in Patients Undergoing General Anesthesia in Beijing: A Prospective Regional Survey	Apparently irrelevant titles and abstracts	No
Torossian, A.	2015	Preventing inadvertent perioperative hypothermia	Apparently irrelevant titles and abstracts	No
Yang, L.	2015	Risk factors for hypothermia in patients under general anesthesia: Is there a drawback of laminar airflow operating rooms? A prospective cohort study	Apparently irrelevant titles and abstracts	No
Hill, J. B.	2015	The Clinical Role of Intraoperative Core Temperature in Free Tissue Transfer	Apparently irrelevant titles and abstracts	No
Sultan, P.	2015	The Effect of patient warming during Caesarean delivery on maternal and neonatal outcomes: a meta-analysis	Apparently irrelevant titles and abstracts	No
Steelman, V. M.	2015	The Gap between Compliance with the Quality Performance Measure "Perioperative Temperature Management" and Normothermia	Apparently irrelevant titles and abstracts	No
Constantine, R. S.	2015	The impact of perioperative hypothermia on plastic surgery outcomes: a multivariate logistic regression of 1062 cases	Apparently irrelevant titles and abstracts	No
Campbell, G.	2015	Warming of intravenous and irrigation fluids for preventing inadvertent perioperative hypothermia	Apparently irrelevant titles and abstracts	No
Costanzo, S.	2014	A proposed methodology to control body temperature in patients at risk of hypothermia by means of active rewarming systems	Apparently irrelevant titles and abstracts	No
Baucom, R. B.	2014	Defining intraoperative hypothermia in ventral hernia repair	Apparently irrelevant titles and abstracts	No
Parodi, D.	2014	Effect of warmed irrigation solution on core body temperature during hip arthroscopy for femoroacetabular impingement	Apparently irrelevant titles and abstracts	No
Warttig, S.	2014	Interventions for treating inadvertent postoperative hypothermia	Apparently irrelevant titles and abstracts	No
Horosz, B.	2014	Methods to prevent intraoperative hypothermia	Apparently irrelevant titles and abstracts	No
Mehta, O. H.	2014	Perioperative hypothermia in patients undergoing major colorectal surgery	Apparently irrelevant titles and abstracts	No
Han, S. B.	2014	Risk factors for inadvertent hypothermia during adult living-donor liver transplantation	Apparently irrelevant titles and abstracts	No
Yamasaki, H.	2014	The impact of intraoperative hypothermia on early postoperative adverse events after radical esophagectomy for cancer: a retrospective cohort study	Apparently irrelevant titles and abstracts	No
Lee, B. R.	2014	The influence of hypothermia on transfusion requirement in patients who received clopidogrel in proximity to off-pump coronary bypass surgery	Apparently irrelevant titles and abstracts	No
Alderson, P.	2014	Thermal insulation for preventing inadvertent perioperative hypothermia	Apparently irrelevant titles and abstracts	No
Pu, Y.	2014	Warming with an underbody warming system reduces intraoperative hypothermia in patients undergoing laparoscopic gastrointestinal surgery: a randomized controlled study	Apparently irrelevant titles and abstracts	No
Görges, M.	2013	A retrospective audit to examine the effectiveness of preoperative warming on hypothermia in spine deformity surgery patients	Apparently irrelevant titles and abstracts	No
Fettes, S.	2013	Effect of preoperative forced-air warming on postoperative temperature and postanesthesia care unit length of stay	Apparently irrelevant titles and abstracts	No
Horosz, B.	2013	Inadvertent intraoperative hypothermia	Apparently irrelevant titles and abstracts	No
Long, K. C.	2013	Intraoperative hypothermia during primary surgical cytoreduction for advanced ovarian cancer: risk factors and associations with postoperative morbidity	Apparently irrelevant titles and abstracts	No
Adriani, M. B.	2013	Preoperative forced-air warming combined with intraoperative warming versus intraoperative warming alone in the prevention of hypothermia during gynecologic surgery	Apparently irrelevant titles and abstracts	No
Witt, L.	2013	Prevention of intraoperative hypothermia in neonates and infants: results of a prospective multicenter observational study with a new forced-air warming system with increased warm air flow	Apparently irrelevant titles and abstracts	No
Kioko, P. M.	2013	THE INCIDENCE AND RISK FACTORS FOR INTRA-OPERATIVE HYPOTHERMIA AMONG PAEDIATRIC PATIENTS UNDERGOING GENERAL ANAESTHESIA AT THE KENYATTA NATIONAL HOSPITAL	Apparently irrelevant titles and abstracts	No
Huh, J.	2013	What influence does intermittent pneumatic compression of the lower limbs intraoperatively have on core hypothermia?	Apparently irrelevant titles and abstracts	No
Sim, R.	2012	Core temperature falls during laparotomy in infants with necrotizing enterocolitis	Apparently irrelevant titles and abstracts	No
Billeter, A. T.	2012	Does clinically relevant temperature change miRNA and cytokine expression in whole blood?	Apparently irrelevant titles and abstracts	No
Coon, D.	2012	Hypothermia and complications in postbariatric body contouring	Apparently irrelevant titles and abstracts	No
Moslemi-Kebria, M.	2012	Intraoperative hypothermia during cytoreductive surgery for ovarian cancer and perioperative morbidity	Apparently irrelevant titles and abstracts	No
Carpenter, L.	2012	Maintaining perioperative normothermia in the patient undergoing cesarean delivery	Apparently irrelevant titles and abstracts	No
Duff, J.	2012	Preventing hypothermia in elective arthroscopic shoulder surgery patients: a protocol for a randomised controlled trial	Apparently irrelevant titles and abstracts	No
Seamon, M. J.	2012	The effects of intraoperative hypothermia on surgical site infection: an analysis of 524 trauma laparotomies	Apparently irrelevant titles and abstracts	No
Jin, Y.	2011	A systematic review of randomised controlled trials of the effects of warmed irrigation fluid on core body temperature during endoscopic surgeries	Apparently irrelevant titles and abstracts	No
Esnaola, N. F.	2011	Perioperative normothermia during major surgery: is it important?	Apparently irrelevant titles and abstracts	No
Karalapillai, D.	2011	Postoperative hypothermia and patient outcomes after elective cardiac surgery	Apparently irrelevant titles and abstracts	No
Beltramini, A. M.	2011	Thermoregulation and risk of surgical site infection	Apparently irrelevant titles and abstracts	No
Frey, J. M.	2010	CO2 insufflation influences the temperature of the open surgical wound	Apparently irrelevant titles and abstracts	No
De Witte, J. L.	2010	Resistive-heating or forced-air warming for the prevention of redistribution hypothermia	Apparently irrelevant titles and abstracts	No
Hannan, E. L.	2010	The relationship between perioperative temperature and adverse outcomes after off-pump coronary artery bypass graft surgery	Apparently irrelevant titles and abstracts	No
Fazekas, B.	2009	[Disorders of perioperative heat balance and their treatments]	Apparently irrelevant titles and abstracts	No
Moretti, B.	2009	Active warming systems to maintain perioperative normothermia in hip replacement surgery: a therapeutic aid or a vector of infection?	Apparently irrelevant titles and abstracts	No
Qadan, M.	2009	Hypothermia and surgery: immunologic mechanisms for current practice	Apparently irrelevant titles and abstracts	No
Inaba, K.	2009	Mortality impact of hypothermia after cavitary explorations in trauma	Apparently irrelevant titles and abstracts	No
Burger, L.	2009	Prevention of inadvertent perioperative hypothermia	Apparently irrelevant titles and abstracts	No
Sajid, M. S.	2009	The role of perioperative warming in surgery: a systematic review	Apparently irrelevant titles and abstracts	No
Burns, S. M.	2009	Unintentional hypothermia: implications for perianesthesia nurses	Apparently irrelevant titles and abstracts	No
Rincón, D. A.	2008	[Construction and validation of a model to predict intraoperative hypothermia]	Apparently irrelevant titles and abstracts	No
Torossian, A.	2008	Thermal management during anaesthesia and thermoregulation standards for the prevention of inadvertent perioperative hypothermia	Apparently irrelevant titles and abstracts	No
Planel, E.	2007	Anesthesia leads to tau hyperphosphorylation through inhibition of phosphatase activity by hypothermia	Apparently irrelevant titles and abstracts	No
Putzu, M.	2007	Clinical complications, monitoring and management of perioperative mild hypothermia: anesthesiological features	Apparently irrelevant titles and abstracts	No
Shorrab, A. A.	2007	and lower-body warming	Apparently irrelevant titles and abstracts	No
Hasankhani, H.	2007	The effects of intravenous fluids temperature on perioperative hemodynamic situation, post-operative shivering, and recovery in orthopaedic surgery	Apparently irrelevant titles and abstracts	No
Tander, B.	2005	Risk factors influencing inadvertent hypothermia in infants and neonates during anesthesia	Apparently irrelevant titles and abstracts	No
Ayres, U.	2004	Older people and hypothermia: the role of the anaesthetic nurse	Apparently irrelevant titles and abstracts	No
Campos, Suárez JM	2003	[Non-therapeutic intraoperative hypothermia: causes, complications, prevention, and treatment (part I)]	Apparently irrelevant titles and abstracts	No
Agrawal, N.	2003	Hypothermia during head and neck surgery	Apparently irrelevant titles and abstracts	No
Edwards, R. K.	2003	Is perioperative hypothermia a risk factor for post-Cesarean infection?	Apparently irrelevant titles and abstracts	No
Kongsayreepong, S.	2003	Predictor of core hypothermia and the surgical intensive care unit	Apparently irrelevant titles and abstracts	No
Moons, KGM	2003	Preoperative risk factors of intraoperative hypothermia in major surgery under general anesthesia	Apparently irrelevant titles and abstracts	No
Hazebroek, E. J.	2002	Impact of temperature and humidity of carbon dioxide pneumoperitoneum on body temperature and peritoneal morphology	Apparently irrelevant titles and abstracts	No
Sessler, D. I.	2002	Nonpharmacological prevention of surgical wound infections	Apparently irrelevant titles and abstracts	No
Kasai, T.	2002	Preoperative risk factors of intraoperative hypothermia in major surgery under general anesthesia	Apparently irrelevant titles and abstracts	No
Macario, A.	2002	What are the most important risk factors for a patient's developing intraoperative hypothermia?	Apparently irrelevant titles and abstracts	No
Nesher, N.	2001	A novel thermoregulatory system maintains perioperative normothermia in children undergoing elective surgery	Apparently irrelevant titles and abstracts	No
Kurth, C. D.	2001	Desflurane confers neurologic protection for deep hypothermic circulatory arrest in newborn pigs	Apparently irrelevant titles and abstracts	No
Di Bartolomeo, R.	2000	Antegrade selective cerebral perfusion during operations on the thoracic aorta: our experience	Apparently irrelevant titles and abstracts	No
Connor, E. L.	2000	Detrimental effects of hypothermia: a systems analysis	Apparently irrelevant titles and abstracts	No
Kitamura, A.	2000	Patients with diabetic neuropathy are at risk of a greater intraoperative reduction in core temperature	Apparently irrelevant titles and abstracts	No
Frank, S. M.	2000	Predictors of hypothermia during spinal anesthesia	Apparently irrelevant titles and abstracts	No
Arkiliç, C. F.	2000	Temperature monitoring and management during neuraxial anesthesia: an observational study	Apparently irrelevant titles and abstracts	No
Beal, M. W.	2000	The effects of perioperative hypothermia and the duration of anesthesia on postoperative wound infection rate in clean wounds: a retrospective study	Apparently irrelevant titles and abstracts	No

## Sheet: Web of Science
Author	year	Title	Exclusion of cause	Whether to include
Meng, Shuai	2024	Analysis of surgical site infection and tumour-specific survival rate in patients with renal cell carcinoma after laparoscopic radical nephrectomy	Apparently irrelevant titles and abstracts	No
Kubica, Jacek	2024	Cangrelor - Expanding therapeutic options in patients with acute coronary syndrome	Apparently irrelevant titles and abstracts	No
Shim, Jung-Woo	2024	Clinical Efficacy of 10 Min of Active Prewarming for Preserving Patient Body Temperature during Percutaneous Nephrolithotomy: A Prospective Randomized Controlled Trial	Apparently irrelevant titles and abstracts	No
Fischer, Roy	2024	Core temperature following pre-hospital induction of anaesthesia in trauma patients	Apparently irrelevant titles and abstracts	No
Deng, Chao	2024	Development and validation of a prediction model for postoperative ischemic stroke following total arch replacement and frozen elephant trunk under mild hypothermia	Apparently irrelevant titles and abstracts	No
Yuan, Xi	2024	Development and Validation of a Predictive Model for Intraoperative Hypothermia in Elderly Patients Undergoing Craniocerebral Tumor Resection: A Retrospective Cohort Study	Apparently irrelevant titles and abstracts	No
Cho, Joonho	2024	Effect of 10 Minutes of Prewarming and Prewarmed Intravenous Fluid Administration on the Core Temperature of Patients Undergoing Transurethral Surgery under General Anesthesia	Apparently irrelevant titles and abstracts	No
Huniler, Hatice Cansu	2024	Effects of Perioperative Hypothermia on Extubation, Recovery Time, and Postoperative Shivering in Breast Surgery	Apparently irrelevant titles and abstracts	No
Nager, Gabriela Borges	2024	Efficacy and safety of adenosine, rapid ventricular pacing and hypothermia in cerebral aneurysms clipping: a systematic review and meta-analysis	Apparently irrelevant titles and abstracts	No
Zhang, Qingqing	2024	Enhanced recovery after surgery in patients after hip and knee arthroplasty: a systematic review and meta-analysis	Apparently irrelevant titles and abstracts	No
Yang, Huiqiong	2024	Factors Influencing the Occurrence of Intraoperative Hypothermia in Patients Undergoing General Anesthesia Intervention: A Study in a Tertiary Care Hospital	Apparently irrelevant titles and abstracts	No
Xu, Risheng	2024	Hypothermia is Associated with Improved Neurological Outcomes After Mechanical Thrombectomy	Apparently irrelevant titles and abstracts	No
Andersen, Emily S.	2024	Impact of Intraoperative Hypothermia on Incidence of Infection in Implant-Based Breast Reconstruction	Apparently irrelevant titles and abstracts	No
Gupta, Bhavna	2024	Incidence and Risk Factors for Postoperative Visual Loss after Cardiac Surgical Procedures: A Systematic Review	Apparently irrelevant titles and abstracts	No
Tavassoli, Noureddin	2024	Intra Operative Mild Cooling of Large Tumors Reduces Their Invasive and Metastatic Functions While Increasing Their Resistance to Apoptosis	Apparently irrelevant titles and abstracts	No
Shu, Lu	2024	Intraoperative Cardiac Arrest During Liposuction: A Case Report	Apparently irrelevant titles and abstracts	No
Yatsonsky, David	2024	Isolated Upper Extremity Compartment Syndrome: A Case of Rhabdomyolysis-induced Myoglobinuria and Acute Kidney Injury after Opioid Overdose.	Apparently irrelevant titles and abstracts	No
Cruz, Emmanuel De La	2024	Lipoplasty in the Overweight Patient	Apparently irrelevant titles and abstracts	No
Baroudi, Makeen	2024	Management of traumatic spinal cord injury: A current concepts review of contemporary and future treatment	Apparently irrelevant titles and abstracts	No
Motta, Alessandro	2024	Multiple Cardiac Diseases Involving the Aortic Arch: Beating Heart Debranching, and Normothermic Arch Replacement: A Case Series	Apparently irrelevant titles and abstracts	No
Guliyev, Eltun	2024	Newborns are Prone to More Hypothermia in the Low Temperature of Operating Rooms	Apparently irrelevant titles and abstracts	No
Luo, Yuan-Xi	2024	Postoperative hyper-inflammation as a predictor of poor outcomes in patients with acute type A aortic dissection (ATAAD) undergoing surgical repair	Apparently irrelevant titles and abstracts	No
Shen, Jun	2024	Predictive value of preoperative neutrophil to lymphocyte ratio and platelet to lymphocyte ratio combined with operating room factors for surgical site infection after laparoscopic radical nephrectomy in renal cell carcinoma patients	Apparently irrelevant titles and abstracts	No
Feyling, Anders C.	2024	Preventing hypothermia in pediatric neurosurgery in Africa-A randomized controlled non-inferiority trial of insulation versus active warming	Apparently irrelevant titles and abstracts	No
Gagen, Brennan	2024	Preventing Surgical Site Infections in Emergency General Surgery: Current Strategies and Recommendations	Apparently irrelevant titles and abstracts	No
Yan, Lupei	2024	Risk Factors for Accidental Perioperative Hypothermia in Major Abdominal Surgery: a Systematic Review and Meta-analysis	Apparently irrelevant titles and abstracts	No
Guo, Ming Hao	2024	Risk score for arch reconstruction under circulatory arrest with hypothermia: The ARCH score	Apparently irrelevant titles and abstracts	No
Feng, Zhe	2024	Serum CIRP increases the risk of acute kidney injury after cardiac surgery	Apparently irrelevant titles and abstracts	No
Nelson, Olivia	2024	Surgical neonates: A retrospective review of procedures and postoperative outcomes at a quaternary children's hospital	Apparently irrelevant titles and abstracts	No
Shinohara, Yoshimi	2024	Surgical strategy for intracranial hemorrhage with accidental hypothermia in elderly individuals.	Apparently irrelevant titles and abstracts	No
Oh, Ye-Ji	2024	The Effect of Brief Warming during Induction of General Anesthesia and Warmed Intravenous Fluid on Intraoperative Hypothermia in Patients Undergoing Urologic Surgery	Apparently irrelevant titles and abstracts	No
Kamali, Alireza	2024	The effect of dexmedetomidine, remifentanil and metoral in reducing patient bleeding during rhinoplasty surgery.	Apparently irrelevant titles and abstracts	No
Mortazavi, Yousef	2024	The Effect of Warmed Serum on Shivering and Recovery Period of Patients Under General and Spinal Anesthesia: A Randomized Clinical Trial	Apparently irrelevant titles and abstracts	No
Wang, Jiahan	2024	The relationship between intraoperative hypothermia and postoperative delirium: The PNDRFAP study	Apparently irrelevant titles and abstracts	No
Gaisendrees, Christopher	2024	Treatment of acute type A aortic dissection with the Ascyrus Medical Dissection Stent in a consecutive series of 57 cases	Apparently irrelevant titles and abstracts	No
Luiz, Fernando Manzoni Lourencone	2024	Use of thermal blanket in cochlear implant surgeries: a randomized case-control study to evaluate the incidence of intraoperative hypothermia	Apparently irrelevant titles and abstracts	No
Liu, Yuwei	2023	[Correlation Between 6 Characteristics of Perioperative Hypothermia and Allogeneic Red Blood Cell Transfusion in Abdominal Surgery Patients].	Apparently irrelevant titles and abstracts	No
Fang, Y. H.	2023	[Risk factors of hyperlactatemia during pulmonary endarterectomy under deep hypothermic circulatory arrest and its influence on prognosis].	Apparently irrelevant titles and abstracts	No
Saunders, Rhodri	2023	A Health Economic Analysis Exploring the Cost Consequence of Using a Surgical Site Infection Prevention Bundle for Hip and Knee Arthroplasty in Germany	Apparently irrelevant titles and abstracts	No
Shi, Bo	2023	A Nomogram for Predicting Surgical Timing in Neonates with Necrotizing Enterocolitis	Apparently irrelevant titles and abstracts	No
Yan, Lupei	2023	A Nomogram for Predicting Unplanned Intraoperative Hypothermia in Patients With Colorectal Cancer Undergoing Laparoscopic Colorectal Procedures	Apparently irrelevant titles and abstracts	No
Yamamoto, Takehito	2023	Ability of minimally invasive surgery to decrease incisional surgical site infection occurrence in patients with colorectal cancer and other gastroenterological malignancies	Apparently irrelevant titles and abstracts	No
Chen, Chih-Hao	2023	Acute Infarcts on Brain MRI Following Aortic Arch Repair With Circulatory Arrest: Insights From the ACE CardioLink-3 Randomized Trial	Apparently irrelevant titles and abstracts	No
Lu, Xiaofei	2023	Aggressive intraoperative warming and postoperative pulmonary complications in elderly patients recovering from esophageal cancer surgery: sub-analysis of a randomized trial	Apparently irrelevant titles and abstracts	No
Fung, Annie C. H.	2023	Anaesthesia for scoliosis surgery	Apparently irrelevant titles and abstracts	No
Gupta, Mayuri	2023	Anaesthetic management of an infant with severe protein C deficiency and septal cardiac defects-a case report	Apparently irrelevant titles and abstracts	No
Kim, Seung Hoon	2023	Analysis of the effects of intraoperative warming devices on surgical site infection in elective hip arthroplasty using a large nationwide database	Apparently irrelevant titles and abstracts	No
Ju, Jae Woo	2023	Association between intraoperative body temperature and postoperative delirium: A retrospective observational study	Apparently irrelevant titles and abstracts	No
Niu, Hao	2023	Case report: Unveiling the unforeseen: a catastrophic encounter of giant aortic aneurysm rupture during re-sternotomy in a patient with bicuspid aortic valve and previous surgical aortic valve replacement	Apparently irrelevant titles and abstracts	No
Detter, C.	2023	Cerebral protection and canulation techniques during aortic arch surgery	Apparently irrelevant titles and abstracts	No
Pitts, Leonard	2023	Cerebral Protection Strategies and Stroke in Surgery for Acute Type A Aortic Dissection	Apparently irrelevant titles and abstracts	No
Tubog, Tito D.	2023	Combined Forced Air Warming and Warm Intravenous Fluid Strategy for Perioperative Hypothermia in Cesarean Delivery: A Systematic Review and Meta-Analysis	Apparently irrelevant titles and abstracts	No
Chen, Yi-Chen	2023	Comparative effects of warming systems applied to different parts of the body on hypothermia in adults undergoing abdominal surgery: A systematic review and network meta-analysis of randomized controlled trials	Apparently irrelevant titles and abstracts	No
Tian, Yan-Ni	2023	Comparative Efficacy of Six Active Warming Systems for Intraoperative Warming in Adult Patients Undergoing Laparoscopic Surgery: A Systematic Review and Network Meta-Analysis	Apparently irrelevant titles and abstracts	No
Zhao, Bin	2023	Construction and validation of a risk prediction model for intraoperative hypothermia in elderly patients undergoing total hip arthroplasty	Apparently irrelevant titles and abstracts	No
Li, Leilei	2023	Construction and validation of postoperative hypothermia prediction model for patients undergoing joint replacement surgery	Apparently irrelevant titles and abstracts	No
Bell, Andrew	2023	Cooling the Cochlea: Slowing Down Metabolism May Be a Way of Protecting Hearing from Surgical Trauma	Apparently irrelevant titles and abstracts	No
Coselli, Joseph S.	2023	Current approaches to spinal cord protection during open thoracoabdominal aortic aneurysm repair	Apparently irrelevant titles and abstracts	No
Hattori, Shigeru	2023	Descending Aortic Replacement with Third-Part Left Axillary Artery Graft Perfusion	Apparently irrelevant titles and abstracts	No
Zhang, Baiyi	2023	Development and evaluation of a novel predictive nomogram for assessing the risk of intraoperative hypothermia in patients undergoing thoracoscopic pulmonary tumor surgery	Apparently irrelevant titles and abstracts	No
Feng, Yunying	2023	Effect of active warming on perioperative cardiovascular outcomes: a systematic review and meta-analysis of randomized controlled trials	Apparently irrelevant titles and abstracts	No
Qi, Xin	2023	Effect of Ice Slush on Reducing the Oculocardiac Reflex During Strabismus Surgery	Apparently irrelevant titles and abstracts	No
Mahajan, Nahila	2023	Effects of Nalbuphine and Nefopam in the Management of Postoperative Shivering after Laparoscopic Cholecystectomy under General Anaesthesia: A Randomised Double-blind Study	Apparently irrelevant titles and abstracts	No
Mohan, Chandra	2023	Effects of Pre-warming and Co-warming in Preventing Intraoperative Hypothermia	Apparently irrelevant titles and abstracts	No
Pan, Shaobo	2023	Excision of left atrial myxoma under perfused ventricular fibrillation with hypothermia after coronary artery bypass grafting	Apparently irrelevant titles and abstracts	No
Sulima, Anna	2023	EXPERIENCE OF USING ENHANCED POSTOPERATIVE RECOVERY PROGRAM IN THE TREATMENT OF PELVIOPERITONITIS	Apparently irrelevant titles and abstracts	No
Oh, Eun Jung	2023	Forced-air prewarming prevents hypothermia during living donor liver transplantation: a randomized controlled trial	Apparently irrelevant titles and abstracts	No
Bang, Yu Jeong	2023	Frequency and risk factors for failed weaning from supplemental oxygen therapy after general anesthesia at a postanesthesia care unit: a retrospective cohort study	Apparently irrelevant titles and abstracts	No
Pfeifer, Roman	2023	How to Clear Polytrauma Patients for Fracture Fixation: Results of a systematic review of the literature	Apparently irrelevant titles and abstracts	No
Gu, Wenquan	2023	Hypothermia impairs glymphatic drainage in traumatic brain injury as assessed by dynamic contrast-enhanced MRI with intrathecal contrast	Apparently irrelevant titles and abstracts	No
Wang, Yi-Chia	2023	Hypothermia is an independent risk factor for prolonged ICU stay in coronary artery bypass surgery: an observational study	Apparently irrelevant titles and abstracts	No
Ghia, Samit	2023	Hypothermic Circulatory Arrest in Adult Aortic Arch Surgery: A Review of Hypothermic Circulatory Arrest and its Anesthetic Implications	Apparently irrelevant titles and abstracts	No
Aguet, Julien	2023	Impact of cardiopulmonary bypass on cerebrovascular autoregulation assessed by ultrafast ultrasound imaging	Apparently irrelevant titles and abstracts	No
Chishom, Taylor A.	2023	Impact of Intraoperative Hypothermia on Autologous Breast Reconstruction	Apparently irrelevant titles and abstracts	No
Kobayashi, Kei	2023	Impact of Reconstructing Intercostal Artery on Spinal Cord Circulation During Open Surgery for Thoracoabdominal Aortic Aneurysm	Apparently irrelevant titles and abstracts	No
Luca, Ersilia	2023	Implication of age-related changes on anesthesia management	Apparently irrelevant titles and abstracts	No
Guven, Betul	2023	Inadvertent Perioperative Hypothermia in Ambulatory Surgery Patients: Incidence, Risk Factors, and Prevention Initiatives	Apparently irrelevant titles and abstracts	No
Wongyingsinn, Mingkwan	2023	Incidence and associated factors of perioperative hypothermia in adult patients at a university-based, tertiary care hospital in Thailand	Apparently irrelevant titles and abstracts	No
Ohno, Tsukasa	2023	Incidence and clinical impact of silent pancreatitis after aortic arch surgery	Apparently irrelevant titles and abstracts	No
Xu, Rongrong	2023	Incidence of postoperative hypothermia and shivering and risk factors in patients undergoing malignant tumor surgery: a retrospective study	Apparently irrelevant titles and abstracts	No
Ma, Zhongkai	2023	Incidence of Unintentional Intraoperative Hypothermia and Its Risk Factors in Oral and Maxillofacial Surgery: A Prospective Study	Apparently irrelevant titles and abstracts	No
Li, Li	2023	Intraoperative accidental hypothermia as a probable cause of malignant ventricular arrhythmias in an elderly patient undergoing transurethral resection of prostate: A case report	Apparently irrelevant titles and abstracts	No
Wang, Guojun	2023	Intraoperative body temperature and emergence delirium in elderly patients after non-cardiac surgery: A secondary analysis of a prospective observational study	Apparently irrelevant titles and abstracts	No
Zhang, Man-Qing	2023	Intraoperative hypothermia in the neonate population: risk factors, outcomes, and typical patterns	Apparently irrelevant titles and abstracts	No
Lee, June	2023	Left ventricular assist device implantation combined with hemiarch replacement for severe aortic atherosclerosis	Apparently irrelevant titles and abstracts	No
He, Xiaohui	2023	Mammalian sterile 20-like kinase 1 acts as a candidate biomarker of mortality of emergency surgical repair for acute type a aortic dissection	Apparently irrelevant titles and abstracts	No
Apostolou, Nicolas	2023	Managing an open nasofrontal encephalocele after birth	Apparently irrelevant titles and abstracts	No
Miller, Clemens	2023	Modeling iatrogenic intraoperative hyperthermia from external warming in children: A pooled analysis from two prospective observational studies	Apparently irrelevant titles and abstracts	No
Liu, Ling	2023	Modified intraoperative temperature management prevents prolonged length of stay after head and neck surgery with free flap reconstruction	Apparently irrelevant titles and abstracts	No
Mukharyamov, Murat	2023	Myocardial protection in cardiac surgery-hindsight from the 2020s	Apparently irrelevant titles and abstracts	No
Keles, Ercan	2023	Non-heparin-induced thrombocytopenia in patients after open-heart surgery	Apparently irrelevant titles and abstracts	No
Gustafsson, Ingrid L.	2023	Nurse anesthetists' perceptions of heat conservation measures in connection with surgery - a phenomenographic study	Apparently irrelevant titles and abstracts	No
Jaquet, Oceane	2023	On-table Extubation After Minimally Invasive Cardiac Surgery: A Retrospective Observational Pilot Study	Apparently irrelevant titles and abstracts	No
Seese, Laura	2023	Optimal circulatory arrest temperature for aortic hemiarch replacement with antegrade brain perfusion	Apparently irrelevant titles and abstracts	No
Jeong, Sung Yub	2023	Pancreaticoduodenectomy as an option for treating a hemodynamically unstable traumatic pancreatic head injury with a pelvic bone fracture in Korea: a case report	Apparently irrelevant titles and abstracts	No
Panfilov, Dmitri	2023	Partial aortic arch replacement without circulatory arrest: A case study	Apparently irrelevant titles and abstracts	No
Myounghun, Kim	2023	Perioperative cutaneous complications in an elderly patient due to inappropriate use of a forced-air warming device and underbody blanket: a case report	Apparently irrelevant titles and abstracts	No
Munday, Judy	2023	Perioperative temperature monitoring for patient safety: A period prevalence study of five hospitals	Apparently irrelevant titles and abstracts	No
Dinges, Hanns-Christian	2023	Pharmacologic interventions for the therapy of postanesthetic shivering in adults: a systematic review and network meta-analysis	Apparently irrelevant titles and abstracts	No
Chen, Ke	2023	Potential Role of Extracellular CIRP in Total Aortic Arch Replacement under Hypothermic Circulatory Arrest	Apparently irrelevant titles and abstracts	No
Ashoobi, Mohammad Taghi	2023	Prevalence of Postoperative Hypothermia in the Post-anesthesia Care Unit.	Apparently irrelevant titles and abstracts	No
Keeling, William B.	2023	Prolonged Periods of Antegrade Cerebral Perfusion Are Safe During Elective Arch Surgery	Apparently irrelevant titles and abstracts	No
Mahender, Anuradha	2023	Recent advances in geriatric anaesthesia	Apparently irrelevant titles and abstracts	No
Suzuki, Ryo	2023	Redo mitral surgery after coronary artery bypass grafts under hyperkalemic hypothermia using thoracotomy and axillary artery cannulation in a patient with functioning bilateral internal thoracic arteries and atheromatous aorta	Apparently irrelevant titles and abstracts	No
Studer, Abbey	2023	Reducing Intraoperative Hypothermia in Infants from the Neonatal Intensive Care Unit	Apparently irrelevant titles and abstracts	No
Kim, Seung Hoon	2023	Relationship Between Types of Warming Devices and Surgical Site Infection in Patients Who Underwent Posterior Fusion Surgery Based on National Data	Apparently irrelevant titles and abstracts	No
Ranchordas, Sara	2023	Repair of a gigantic ascending aortic pseudoaneurysm -- A challenging approach	Apparently irrelevant titles and abstracts	No
Alcan, Aliye Okgun	2023	Resistive Warming Mattress, Forced-Air Warming System, or a Combination of the Two in the Prevention of Intraoperative Inadvertent Hypothermia: A Randomized Trial	Apparently irrelevant titles and abstracts	No
Wall, Pelle V.	2023	Review of perioperative outcomes and management of hip fracture patients on direct oral anticoagulants	Apparently irrelevant titles and abstracts	No
Zhao, Jialian	2023	Risk factors and outcomes of intraoperative hypothermia in neonatal and infant patients undergoing general anesthesia and surgery	Apparently irrelevant titles and abstracts	No
Hu, Zhouting	2023	Risk factors and prediction model for inadvertent intraoperative hypothermia in patients undergoing robotic surgery: a retrospective analysis	Apparently irrelevant titles and abstracts	No
Wang, Lu	2023	Risk factors for delayed neurocognitive recovery in elderly patients undergoing thoracic surgery	Apparently irrelevant titles and abstracts	No
Morishige, Sae	2023	Risk Factors for Intraoperative Hypothermia during Holmium Laser Enucleation of the Prostate	Apparently irrelevant titles and abstracts	No
Gao, Yi	2023	Risk factors for intraoperative hypothermia in infants during general anesthesia: A retrospective study	Apparently irrelevant titles and abstracts	No
Wang, Hanyu	2023	Risk factors for pulmonary complications after laparoscopic liver resection: a multicenter retrospective analysis	Apparently irrelevant titles and abstracts	No
Zaaqoq, Akram M.	2023	Risk Factors for Stroke Development After Thoracic Aortic Surgery	Apparently irrelevant titles and abstracts	No
Marcos, Devanir Silva Da Costa	2023	RISK FACTORS RELATED TO BLOOD COMPONENT TRANSFUSION IN CHILDREN UNDERGOING SURGICAL RESECTION OF INTRACRANIAL TUMORS	Apparently irrelevant titles and abstracts	No
Lauronen, Sirkka-Liisa	2023	Self-warming blanket versus forced-air warming blanket during total knee arthroplasty under spinal anaesthesia: A randomised non-inferiority trial	Apparently irrelevant titles and abstracts	No
Ramirez, Maria F.	2023	Temperature management during cytoreductive surgery with hyperthermic intraperitoneal chemotherapy	Apparently irrelevant titles and abstracts	No
Tillo, Omar	2023	The British Association of Aesthetic Plastic Surgeons (BAAPS) Gluteal Fat Grafting Safety Review and Recommendations	Apparently irrelevant titles and abstracts	No
Yilmaz Eker, Pinar	2023	The Effect of Inadvertent Perioperative Hypothermia on Surgical-Site Infection in Bariatric Surgery Patients	Apparently irrelevant titles and abstracts	No
Zhang, Ting	2023	The Effect of Preoperative Oral Carbohydrate on the Incidence of Complications in PACU After General Anesthesia: A Prospective Cohort Study	Apparently irrelevant titles and abstracts	No
Rousta, Fariborz	2023	The effects of forced air warming system on the hemodynamic status, pain intensity, tremors, nausea and vomiting in candidates of emergency laparotomy patients: a double-blind randomized clinical trial	Apparently irrelevant titles and abstracts	No
Prabhu, Shamit S.	2023	The effects of prolonged intraoperative hypothermia on patient outcomes in immediate implant-based breast reconstruction	Apparently irrelevant titles and abstracts	No
Peng, Ling	2023	The incidence, risk factors and outcomes of impaired cerebral autoregulation in aortic arch surgery: a single-center, retrospective cohort study	Apparently irrelevant titles and abstracts	No
van der Merwe, E.	2023	The mortality rate of patients with open abdomen and contributing factors - a three-year audit in a major academic trauma unit	Apparently irrelevant titles and abstracts	No
van der Merwe, E.	2023	The mortality rate of patients with open abdomen and contributing factors - a three-year audit in a major academic trauma unit.	Apparently irrelevant titles and abstracts	No
Cierzniakowska, Katarzyna	2023	The role of the nurse in the prevention of perioperative hypothermia	Apparently irrelevant titles and abstracts	No
Yan, Yanhong	2023	Thoracic Paravertebral Block Decreased Body Temperature in Thoracoscopic Lobectomy Patients: A Randomized Controlled Trial	Apparently irrelevant titles and abstracts	No
Scarpellini, Raffaele	2023	Two cases of bloodstream infections associated with opportunistic bacterial species (Enterococcus hirae and Enterobacter xiangfangensis) in companion animals	Apparently irrelevant titles and abstracts	No
Nusugurov, S. D.	2023	UNINTENTIONAL INTRAOPERATIVE HYPOTHERMIA IN ONCOLOGICAL SURGERY AND MAINTAINING NORMOTHERAPY AS PREVENTION OF CARDIAC COMPLICATIONS: THE CURRENT STATE OF THE ISSUE	Apparently irrelevant titles and abstracts	No
Camargo, Celeste	2022	Comprehensive Perioperative Approach to Complex Spine Deformity Management	Apparently irrelevant titles and abstracts	No
Liang, Xiyun	2022	Comprehensive risk assessments and anesthetic management for children with osteogenesis imperfecta: A retrospective review of 252 orthopedic procedures over 5 years	Apparently irrelevant titles and abstracts	No
Ko, Tiffany S.	2022	Correlation of Cerebral Microdialysis with Non-Invasive Diffuse Optical Cerebral Hemodynamic Monitoring during Deep Hypothermic Cardiopulmonary Bypass	Apparently irrelevant titles and abstracts	No
Pupovac, Stevan S.	2022	Deep Versus Moderate Hypothermia in Acute Type A Aortic Dissection: A Propensity-Matched Analysis	Apparently irrelevant titles and abstracts	No
Maraschioni, Giacomo	2022	Delayed Frozen Elephant Trunk without hypothermic circulatory arrest	Apparently irrelevant titles and abstracts	No
Sultana, Rehena	2022	Development of local guidelines to prevent perioperative hypothermia in children: a prospective observational cohort study	Apparently irrelevant titles and abstracts	No
Park, Sujung	2022	Development of Machine Learning Models Predicting Estimated Blood Loss during Liver Transplant Surgery	Apparently irrelevant titles and abstracts	No
Liu, Zhan	2022	Duration of regional cerebral oxygen saturation under 40% is a risk factor for neurological injury following pulmonary thromboendarterectomy: A prospective observational study	Apparently irrelevant titles and abstracts	No
Di Marco, Luca	2022	Early outcome and mid-term survival after open arch repair using selective antegrade cerebral perfusion	Apparently irrelevant titles and abstracts	No
Sun, Maji	2022	Effect of medium with moderate temperature on patient's body temperature during percutaneous endoscopic lumbar discectomy	Apparently irrelevant titles and abstracts	No
Edis, Abigail	2022	Effect of theatre temperature on body temperature during anaesthesia for routine neutering of domestic rabbits (Oryctolagus cuniculus)	Apparently irrelevant titles and abstracts	No
Minotti, Chiara	2022	Effectiveness of Repair of Aortic Coarctation in Neonates: A Long-Term experience	Apparently irrelevant titles and abstracts	No
Padawer-Curry, Jonah A.	2022	Effects of circulatory arrest and cardiopulmonary bypass on cerebral autoregulation in neonatal swine	Apparently irrelevant titles and abstracts	No
Akhrass, Rami	2022	Emergency cardiac surgery in patients on oral anticoagulants and antiplatelet medications	Apparently irrelevant titles and abstracts	No
Jiang, Yingying	2022	Establishment and obstacle analysis of evidence-based nursing indexes for unplanned hypothermia management in patients undergoing laparoscopic operation	Apparently irrelevant titles and abstracts	No
Sato, Hiroshi	2022	Estimation Model for Hypothermic Circulatory Arrest Time to Predict Risk in Total Arch Replacement	Apparently irrelevant titles and abstracts	No
Alipour, Mohammad	2022	Evaluation of Amino Acid Infusion preventive effect on Hypothermia during Spinal Anesthesia for Hip Arthroplasty	Apparently irrelevant titles and abstracts	No
Sahin, Sennur Kula	2022	Evaluation of Complication Development in General Surgery Patients Admitted to the Post Anesthesia Care Unit	Apparently irrelevant titles and abstracts	No
Iosifescu, Andrei George	2022	Floating thrombus of the ascending aorta after treatment of ureteral carcinoma: A case report	Apparently irrelevant titles and abstracts	No
Zhang, Hong	2022	Full title: The prevalence of and predictors for perioperative hypothermia in postanaesthesia care unit	Apparently irrelevant titles and abstracts	No
Le Huec, J. C.	2022	Hemostats in Spine Surgery: Literature Review and Expert Panel Recommendations	Apparently irrelevant titles and abstracts	No
Hermel, Melody	2022	Highlights of Cardiovascular Disease Prevention Studies Presented at the 2022 American College of Cardiology Scientific Sessions	Apparently irrelevant titles and abstracts	No
Sommariva, Antonio	2022	HIPEC as a risk factor for postoperative coagulopathy after cytoreductive surgery for peritoneal metastases	Apparently irrelevant titles and abstracts	No
Stavitzski, Nicole M.	2022	Identifying Predictive Markers of CNS Oxygen Toxicity and Ketone Ester Effects on Latency to Seizure and Antioxidant Capacity	Apparently irrelevant titles and abstracts	No
Bayoro, Danielle K.	2022	Impact of parylene coating on heating performance of intravenous fluid warmer: a bench study	Apparently irrelevant titles and abstracts	No
Lee, Cheol	2022	Impact of the Hormonal Status in Women on Intraoperative Hypothermia during Laparoscopic Gynecologic Surgery when Considering the Fresh Gas Flow Rate: A Retrospective Study	Apparently irrelevant titles and abstracts	No
Bundrant, Nikkida T.	2022	Infectious complications of intercostal nerve cryoablation mediated by perioperative hypothermia during pediatric Nuss procedure	Apparently irrelevant titles and abstracts	No
Hiebert, Elizabeth C.	2022	Intestinal dehiscence and mortality in cats undergoing gastrointestinal surgery	Apparently irrelevant titles and abstracts	No
Li, Tianjia	2022	Intraoperative Hypothermia Induces Vascular Dysfunction in the CA1 Region of Rat Hippocampus	Apparently irrelevant titles and abstracts	No
Sahutoglu, Cengiz	2022	Is Temperature Monitoring Necessary in Pediatric Circumcision?	Apparently irrelevant titles and abstracts	No
Liu, Hong	2022	Laboratory signatures differentiate the tolerance to hypothermic circulatory arrest in acute type A aortic dissection surgery	Apparently irrelevant titles and abstracts	No
Goebel, Nora	2022	Left Subclavian Artery Sacrifice in Acute Aortic Dissection Repair using the Frozen Elephant Trunk	Apparently irrelevant titles and abstracts	No
Fanelli, Mayara Caroline Amorim	2022	Management of Pediatric Tumors With Vascular Extension	Apparently irrelevant titles and abstracts	No
Davidson, Jesse A.	2022	Metabolomic profiling demonstrates evidence for kidney and urine metabolic dysregulation in a piglet model of cardiac surgery-induced acute kidney injury	Apparently irrelevant titles and abstracts	No
TYSON, JON E.	2022	Multicenter Network of Neonatal Intensive Care Units-University of Texas at Houston (UT Houston) Clinical Center	Apparently irrelevant titles and abstracts	No
Murakami, Nobuya	2022	Myelomeningocele in one neonate from a fraternal triplet birth: Two case reports on neurosurgical and multidisciplinary treatment during the perinatal period	Apparently irrelevant titles and abstracts	No
Gao, Peng	2022	Nadir oxygen delivery is associated with postoperative acute kidney injury in low-weight infants undergoing cardiopulmonary bypass	Apparently irrelevant titles and abstracts	No
HANLEY, FRANK	2022	Neurometabolic Outcomes of Different Cardiopulmonary Bypass Strategies	Apparently irrelevant titles and abstracts	No
Tan, Sven Z.	2022	Neuroprotection in aortic arch surgery: untold flaws and future directions	Apparently irrelevant titles and abstracts	No
Sadeghian, Parastoo	2022	Numerical investigation of the impact of warming blankets on the performance of ventilation systems in the operating room	Apparently irrelevant titles and abstracts	No
Abjigitova, Djamila	2022	Optimal temperature management in aortic arch surgery: A systematic review and network meta-analysis	Apparently irrelevant titles and abstracts	No
Goulden, Christopher J.	2022	Optimising risk factors for atrial fibrillation post-cardiac surgery	Apparently irrelevant titles and abstracts	No
Boos, Vinzenz	2022	Outcomes in very low birthweight infants with severe congenital heart defect following cardiac surgery within the first year of life	Apparently irrelevant titles and abstracts	No
Cumin, David	2022	Perioperative hypothermia in open and laparoscopic colorectal surgery	Apparently irrelevant titles and abstracts	No
Mroczek, Thomas J.	2022	Perioperative Hypothermia Is Associated With Increased 30-Day Mortality in Hip Fracture Patients in the United Kingdom: Α Systematic Review and Meta-analysis	Apparently irrelevant titles and abstracts	No
Izumi, Gaku	2022	Perioperative junctional ectopic tachycardia associated with congenital heart disease: risk factors and appropriate interventions	Apparently irrelevant titles and abstracts	No
Kong, Hao	2022	Perioperative neurocognitive disorders: A narrative review focusing on diagnosis, prevention, and treatment	Apparently irrelevant titles and abstracts	No
Azais, Henri	2022	Perioperative parameters to consider for enhanced recovery in surgery (ERS) in gynecology (excluding breast surgery)	Apparently irrelevant titles and abstracts	No
Munday, Judy	2022	Perioperative temperature monitoring practices in Australia: A multidisciplinary cross-sectional survey	Apparently irrelevant titles and abstracts	No
Ren, Wei	2022	Prediction and Evaluation of Machine Learning Algorithm for Prediction of Blood Transfusion during Cesarean Section and Analysis of Risk Factors of Hypothermia during Anesthesia Recovery (Retracted Article)	Apparently irrelevant titles and abstracts	No
Kosiorek, Agnieszka	2022	Predictors of Neurological Outcome Following Infant Cardiac Surgery Without Deep Hypothermic Circulatory Arrest	Apparently irrelevant titles and abstracts	No
Amit, Kumar	2022	Pre-Operative Forced Air Warming and In Preventing Incidence of Perioperative Hypothermia in Patients Undergoing General Anaesthesia - a Randomised Comparative Prospective Study	Apparently irrelevant titles and abstracts	No
Marturano, Federico	2022	Prevention of Spinal Cord Injury during Thoracoabdominal Aortic Aneurysms Repair: What the Anaesthesiologist Should Know	Apparently irrelevant titles and abstracts	No
Evans, Beata	2022	Review of pediatric hypercarbia and intraoperative management	Apparently irrelevant titles and abstracts	No
Schafigh, Myriam	2022	Risk Factors for High Blood Product Use in Patients with Stanford Type A Dissection	Apparently irrelevant titles and abstracts	No
Cho, Sung-Ae	2022	Risk Factors for Postoperative Hypothermia in Patients Undergoing Robot-Assisted Gynecological Surgery: A Retrospective Cohort Study		Yes
Ozmen, Izel	2022	Risk Nomogram Does Not Predict Anastomotic Leakage After Colon Surgery Accurately: Results of the Multi-center LekCheck Study	Apparently irrelevant titles and abstracts	No
Abbasciano, Riccardo Giuseppe	2022	Role of Hypothermia in Adult Cardiac Surgery Patients: A Systematic Review and Meta-analysis	Apparently irrelevant titles and abstracts	No
Yamamoto, Taira	2022	Surgical treatment of acute aortic dissection in a patient with SLE and prior antiphospholipid syndrome on therapy for over 30 years: a case report	Apparently irrelevant titles and abstracts	No
Piramide, Federico	2022	Systematic Review of Comparative Studies of 3D Models for Preoperative Planning in Minimally Invasive Partial Nephrectomy	Apparently irrelevant titles and abstracts	No
Linassi, Federico	2022	Targeted temperature management in cardiac surgery: a systematic review and meta-analysis on postoperative cognitive outcomes	Apparently irrelevant titles and abstracts	No
Di Luca, Daniel G.	2022	Teaching Video NeuroImage: Reversible Caudate Changes in a Patient With Post-Pump Chorea	Apparently irrelevant titles and abstracts	No
Bligard, Katherine H.	2022	The association of fetal acidemia with adverse neonatal outcomes at time of scheduled cesarean delivery	Apparently irrelevant titles and abstracts	No
Li, Wangyu	2022	The effect of aggressive management of intraoperative body temperature on postoperative APACHE II score and prognosis in high-risk patients undergoing thoracoscopic surgery	Apparently irrelevant titles and abstracts	No
RAJGURU, SUHRUD M.	2022	Therapeutic hypothermia to preserve residual hearing in veterans receiving cochlear implantation	Apparently irrelevant titles and abstracts	No
Kamla, Christine E.	2022	Thrombotic microangiopathy following aortic surgery with hypothermic circulatory arrest: a single-centre experience of an underestimated cause of acute renal failure	Apparently irrelevant titles and abstracts	No
Shen, Kangjun	2022	Total Arch Replacement With Frozen Elephant Trunk Using a NEW "Brain-Heart-First" Strategy for Acute DeBakey Type I Aortic Dissection Can Be Performed Under Mild Hypothermia (≥30°C) With Satisfactory Outcomes	Apparently irrelevant titles and abstracts	No
Wagner, Justin P.	2022	Unintended Perioperative Hypothermia and Surgical Site Infection in Children	Apparently irrelevant titles and abstracts	No
Dai, Ziyi	2022	Validation of a Prediction Model for Intraoperative Hypothermia in Patients Receiving General Anesthesia	Apparently irrelevant titles and abstracts	No
Fernandez, Thomas M. A.	2022	What is the optimal anesthetic monitoring regarding immediate and short-term outcomes after liver transplantation?-A systematic review of the literature and expert panel recommendations	Apparently irrelevant titles and abstracts	No
Ferede, Yonas Admasu	2021	"The magnitude and associated factors of intraoperative shivering after cesarean section delivery under Spinal anesthesia": A cross sectional study	Apparently irrelevant titles and abstracts	No
Dai, L.	2021	[Application of sutureless integrated stented graft in patients with aortic dissection].	Apparently irrelevant titles and abstracts	No
Uehara, Kyokun	2021	[Fight with Neurological Complication in Total Arch Replacement].	Apparently irrelevant titles and abstracts	No
Ichimori, Yuki	2021	[Impending Paradoxical Embolization in a Patient with a Thrombus Straddling the Patent Foramen Ovale].	Apparently irrelevant titles and abstracts	No
Sun, L.	2021	[Risk factors for hypothermia in patients undergoing general anesthesia in the postanesthesia care unit].	Apparently irrelevant titles and abstracts	No
Medvedeva, L. A.	2021	[Risk factors for neurological complications in the late period after operations on the ascending aortic arch].	Apparently irrelevant titles and abstracts	No
Ito, Koki	2021	[Total Aortic Arch Replacement after a Prior Ascending Aortic Replacement].	Apparently irrelevant titles and abstracts	No
Numata, Satoshi	2021	[Valve Surgery after Coronary Artery Bypass Grafting].	Apparently irrelevant titles and abstracts	No
Zhou, Nan-Juni	2021	A case report of successful treatment of severe traumatic brain injury by prolonged targeted temperature management	Apparently irrelevant titles and abstracts	No
Perez, Bruno	2021	A cluster-based approach to predict serious adverse events in surgery	Apparently irrelevant titles and abstracts	No
Sanchez, Gabriel H.	2021	A rare case of vena cava leiomyoma: A case report	Apparently irrelevant titles and abstracts	No
Ducis, Katrina	2021	A standardized protocol to reduce preoperative hypothermia in pediatric spinal fusion surgery: a quality improvement initiative	Apparently irrelevant titles and abstracts	No
Ramser, Michaela	2021	Abdominal Decompression after Cardiac Surgery: Outcome of 42 Patients with Abdominal Compartment Syndrome	Apparently irrelevant titles and abstracts	No
Conway, Aaron	2021	Accuracy and precision of zero-heat-flux temperature measurements with the 3M™ Bair Hugger™ Temperature Monitoring System: a systematic review and meta-analysis	Apparently irrelevant titles and abstracts	No
Amorim, Mateus	2021	Acetylcholinesterase Inhibition Attenuates Lipopolysaccharide-Induced Hypotension in Unanesthetized Hypertensive Rats	Apparently irrelevant titles and abstracts	No
Nussbaum, Eric S.	2021	Adenosine-induced transient asystole to control intraoperative rupture of intracranial aneurysms: institutional experience and systematic review of the literature	Apparently irrelevant titles and abstracts	No
Chung, Jui-Ying	2021	An Analysis of the Risk Factors for Postoperative Complications and Their Effects on Hospital Stay in Taiwanese Geriatric Surgical Patients.	Apparently irrelevant titles and abstracts	No
Ward, Mary K.	2021	An Experimental Simulation of Heat Effects on Cognition and Workload of Surgical Team Members	Apparently irrelevant titles and abstracts	No
Harte, Caroline	2021	Anaesthesia management during paediatric robotic surgery: preliminary results from a single centre multidisciplinary experience	Apparently irrelevant titles and abstracts	No
Goswami, Upasana	2021	Anaesthetic implications of free-flap microvascular surgery for head and neck malignancies - A relook	Apparently irrelevant titles and abstracts	No
Cui, Yu	2021	Analysis of risk factors for unplanned reoperation following primary repair of gastrointestinal disorders in neonates	Apparently irrelevant titles and abstracts	No
Li, Caixia	2021	Analysis of the Risk Factors for the Onset of Postoperative Hypothermia in the Postanesthesia Care Unit	Apparently irrelevant titles and abstracts	No
Ottolenghi, Sara	2021	Can Erythropoietin Reduce Hypoxemic Neurological Damages in Neonates With Congenital Heart Defects?	Apparently irrelevant titles and abstracts	No
Di Gregorio, Guido	2021	Cardiopulmonary bypass-induced coagulopathy in pediatric patients: The role of platelets in postoperative bleeding. A preliminary study	Apparently irrelevant titles and abstracts	No
Liu, Wenyan	2021	CIRP Secretion during Cardiopulmonary Bypass Is Associated with Increased Risk of Postoperative Acute Kidney Injury	Apparently irrelevant titles and abstracts	No
Feldmann, Maria	2021	Cognitive and Executive Function in Congenital Heart Disease: A Meta-analysis	Apparently irrelevant titles and abstracts	No
Lee, Sangho	2021	Correlation between the Perfusion Index and Intraoperative Hypothermia: A Prospective Observational Pilot Study	Apparently irrelevant titles and abstracts	No
Masuda, Syunsuke	2021	Creation of an Analytical Model of Spinal Cord Cooling by Epidural Catheter for Preventing Paraplegia	Apparently irrelevant titles and abstracts	No
Alkhatip, Ahmed Abdelaal Ahmed Mahmoud	2021	Deep Hypothermic Circulatory Arrest in the Pediatric Population Undergoing Cardiac Surgery With Electroencephalography Monitoring: A Systematic Review and Meta-Analysis	Apparently irrelevant titles and abstracts	No
Wallisch, C.	2021	Development and internal validation of an algorithm to predict intraoperative risk of inadvertent hypothermia based on preoperative data	Apparently irrelevant titles and abstracts	No
Vekstein, Andrew M.	2021	Does deeper hypothermia reduce the risk of acute kidney injury after circulatory arrest for aortic arch surgery?	Apparently irrelevant titles and abstracts	No
Mauduit, Marion	2021	Early and long-term results of hypothermic circulatory arrest in aortic surgery: a 20-year single-centre experience	Apparently irrelevant titles and abstracts	No
Biaou, G.	2021	Early postoperative bleeding after isolated coronary bypasses: Changes over a period of 20 years - An observational study	Apparently irrelevant titles and abstracts	No
Kwon, Young-Suk	2021	Effect of Intra- and Post-Operative Fluid and Blood Volume on Postoperative Pulmonary Edema in Patients with Intraoperative Massive Bleeding	Apparently irrelevant titles and abstracts	No
Ribeiro, Julio Cesar	2021	Effect of perioperative hypothermia on surgical site infection in abdominal surgery: A prospective cohort study	Apparently irrelevant titles and abstracts	No
Cotoia, Antonella	2021	Effectiveness of Combined Strategies for the Prevention of Hypothermia Measured by Noninvasive Zero-Heat Flux Thermometer During Cesarean Section	Apparently irrelevant titles and abstracts	No
Bowling, Philip A.	2021	Effects of a Heated Anesthesia Breathing Circuit on Body Temperature in Anesthetized Rhesus Macaques (Macaca mulatta)	Apparently irrelevant titles and abstracts	No
Lee, Cheol	2021	Effects of Female Reproductive Hormone Levels on Inadvertent Intraoperative Hypothermia during Laparoscopic Gynecologic Surgery: A Retrospective Study	Apparently irrelevant titles and abstracts	No
Guidash, Judith C.	2021	Engaging Frontline Providers Prevents Hypothermia and Improves Communication in the Postoperative Neonate	Apparently irrelevant titles and abstracts	No
Bulescu, Cristian	2021	Excision of Wilms' Tumor With Atrial Extension Under Moderate Hypothermia and Cerebral Perfusion	Apparently irrelevant titles and abstracts	No
Leballo, Gontse	2021	Factors associated with acute kidney injury and mortality during cardiac surgery	Apparently irrelevant titles and abstracts	No
Pennington, Catrina E.	2021	Factors associated with positive urine cultures in cats with subcutaneous ureteral bypass system implantation	Apparently irrelevant titles and abstracts	No
Omiya, Hiroki	2021	Factors for Acute Kidney Injury Following Total Arch Replacement and Association with Temperature Management During Cardiopulmonary Bypass: A Single-center Retrospective Observational Study	Apparently irrelevant titles and abstracts	No
Choi, Won Kyu	2021	Fatal intracardiac and pulmonary arterial thromboembolic damage following ABO-incompatible living donor liver transplantation for autoimmune hepatitis A case report	Apparently irrelevant titles and abstracts	No
Ibayashi, Kenji	2021	Focal Cortical Surface Cooling is a Novel and Safe Method for Intraoperative Functional Brain Mapping	Apparently irrelevant titles and abstracts	No
Liu, Huaqin	2021	HIF-1α protein SUMOylation is an important protective mechanism of action of hypothermia in hypoxic cardiomyocytes	Apparently irrelevant titles and abstracts	No
Gelpi, Guido	2021	Hybrid Surgery to Manage Aortic Arch Pathology	Apparently irrelevant titles and abstracts	No
Boos, Vinzenz	2021	Hypothermia for cardiogenic encephalopathy in neonates with dextro-transposition of the great arteries	Apparently irrelevant titles and abstracts	No
Wittlinger, Thomas	2021	Identification of risk factors for renal failure after cardiac surgery by RFILE classification	Apparently irrelevant titles and abstracts	No
Tadphale, Sachin D.	2021	Impact of Different Cardiopulmonary Bypass Strategies on Renal Injury After Pediatric Heart Surgery	Apparently irrelevant titles and abstracts	No
Moellhoff, Nicholas	2021	Impact of Intraoperative Hypothermia on Microsurgical Free Flap Reconstructions	Apparently irrelevant titles and abstracts	No
Goel, Rahul	2021	Impact of Intraoperative Hypothermia on Transfusion Requirements in Patients With Pelvic and Acetabular Trauma	Apparently irrelevant titles and abstracts	No
Podsiadlo, Pawel	2021	Impact of rescue collapse on mortality rate in severe accidental hypothermia: A matched-pair analysis	Apparently irrelevant titles and abstracts	No
Cho, Choon-Kyu	2021	Incidence of postoperative hypothermia and its risk factors in adults undergoing orthopedic surgery under brachial plexus block: A retrospective cohort study	Apparently irrelevant titles and abstracts	No
Okamura, Maho	2021	Incidence of Unintentional Intraoperative Hypothermia in Pediatric Scoliosis Surgery and Associated Preoperative Risk Factors	Apparently irrelevant titles and abstracts	No
Groene, Philipp	2021	Influence of insufflated carbon dioxide on abdominal temperature compared to oesophageal temperature during laparoscopic surgery	Apparently irrelevant titles and abstracts	No
KHANIFAR, AHMAD	2021	Inline RF Warmer Using RF Technology	Apparently irrelevant titles and abstracts	No
Swartz, Michael F.	2021	Intraoperative Cortical Asynchrony Predicts Abnormal Postoperative Electroencephalogram	Apparently irrelevant titles and abstracts	No
Ukrani, Ronika Devi	2021	Intraoperative hypothermia in patients undergoing Total knee arthroplasty: a cross-sectional study from a developing country	Apparently irrelevant titles and abstracts	No
Erdost, Hale Aksu	2021	Intraoperative Temperature Monitoring with Zero Heat Flux Technology (3M SpotOn Sensor) in Comparison with Tympanic and Oesophageal Temperature and Hypotermia Risk Factors: An Observational Study	Apparently irrelevant titles and abstracts	No
Nemeth, Marcus	2021	Intraoperative zero-heat-flux thermometry overestimates esophageal temperature by 0.26 °C: an observational study in 100 infants and young children	Apparently irrelevant titles and abstracts	No
Onay, Meryem	2021	Investigation of the Effect of Heating Blanket Use on Bleeding and Long of Intensive Care Unit Stay After Major Open Urology Surgeries	Apparently irrelevant titles and abstracts	No
Beckmann, Erik	2021	Is total aortic arch replacement with the frozen elephant trunk procedure reasonable in elderly patients?	Apparently irrelevant titles and abstracts	No
Xu, Ping	2021	Meta-analysis and systematic review of influence of different humidified carbon dioxide on intraoperative and postoperative gynaecological laparoscopic surgery	Apparently irrelevant titles and abstracts	No
Bianco, Valentino	2021	Mild hypothermia versus normothermia in patients undergoing cardiac surgery.	Apparently irrelevant titles and abstracts	No
TYSON, JON E.	2021	Multicenter Network of Neonatal Intensive Care Units-University of Texas at Houston (UT Houston) Clinical Center	Apparently irrelevant titles and abstracts	No
Clark-Price, Stuart C.	2021	Multicenter study to investigate factors associated with change in rectal temperature during anesthesia in dogs	Apparently irrelevant titles and abstracts	No
HANLEY, FRANK	2021	Neurometabolic Outcomes of Different Cardiopulmonary Bypass Strategies	Apparently irrelevant titles and abstracts	No
Benedetto, Umberto	2021	Neuroprotective strategies in acute aortic dissection: an analysis of the UK National Adult Cardiac Surgical Audit	Apparently irrelevant titles and abstracts	No
Mittnacht, Alexander J. C.	2021	New-onset intra-operative hyperthermia in a large surgical patient population A retrospective observational study	Apparently irrelevant titles and abstracts	No
Miles, Lachlan F.	2021	Optimal protamine dosing after cardiopulmonary bypass: The PRODOSE adaptive randomised controlled trial	Apparently irrelevant titles and abstracts	No
Oyedeji, Charity I.	2021	Optimizing management of sickle cell disease in patients undergoing surgery	Apparently irrelevant titles and abstracts	No
Nemeth, Marcus	2021	Perioperative Hypothermia in Children	Apparently irrelevant titles and abstracts	No
Rauch, Simon	2021	Perioperative Hypothermia-A Narrative Review	Apparently irrelevant titles and abstracts	No
Molliex, Serge	2021	Perioperative management of frail patients	Apparently irrelevant titles and abstracts	No
Sabbag, Itajiba Paternosti	2021	Postoperative hypothermia following non-cardiac high-risk surgery: A prospective study of temporal patterns and risk factors	Apparently irrelevant titles and abstracts	No
Mendonca, Fabricio Tavares	2021	Prevalence of Inadvertent Perioperative Hypothermia and Associated Factors: A Cross-Sectional Study	Apparently irrelevant titles and abstracts	No
Pirani, Farha	2021	Prospective Randomized Trial Comparing the Safety and Clarity of Water Versus Saline Irrigant in Ureteroscopy	Apparently irrelevant titles and abstracts	No
Kulyabin, Y. Y.	2020	Clinical Assessment of Perfusion Techniques During Surgical Repair of Coarctation of Aorta With Aortic Arch Hypoplasia in Neonates: A Pilot Prospective Randomized Study	Apparently irrelevant titles and abstracts	No
Garrett, Melissa	2020	Common Injuries Associated with Falls from Tree Stands in Iowa	Apparently irrelevant titles and abstracts	No
Brown, James A.	2020	Current trends in the management of acute type A aortic intramural hematoma	Apparently irrelevant titles and abstracts	No
Lazopoulos, George	2020	Debranching-first and proximal arch replacement for an innominate artery aneurysm: a case study	Apparently irrelevant titles and abstracts	No
Rodriguez-Diaz, Jenniffer M.	2020	Decreased incidence of perioperative inadvertent hypothermia and faster anesthesia recovery with increased environmental temperature: A nonrandomized controlled study	Apparently irrelevant titles and abstracts	No
Plaschke, Konstanze	2020	Depth of anesthesia by Narcotrend® and postoperative characteristics in children undergoing cardiac surgery under extracorporeal circulation: a retrospective comparison of two anesthetic regimens	Apparently irrelevant titles and abstracts	No
Uggen, Christopher	2020	Editorial Commentary: Just Getting Warmed Up: Risks, Benefits, and Economics of Active Warming Devices	Apparently irrelevant titles and abstracts	No
Adami, Chiara	2020	Effect of Insulin and Fasting Regimen on Blood Glucose Concentrations of Diabetic Dogs During Phacoemulsification	Apparently irrelevant titles and abstracts	No
Wang, Hong-Bai	2020	Effect of intraoperative dexmedetomidine infusion on delirium in adult patients following cardiac valve surgery: a protocol of a randomized, double-blinded, and placebo-controlled study	Apparently irrelevant titles and abstracts	No
Bellusse, Gislaine Cristhina	2020	Effect of perioperative hyperglycemia on surgical site infection in abdominal surgery: A prospective cohort study	Apparently irrelevant titles and abstracts	No
Lee, Zong Xuan	2020	Effect of perioperative regional anesthesia on cancer recurrence: A meta-analysis of randomized controlled trials	Apparently irrelevant titles and abstracts	No
Ramkumar, Jayavelan	2020	Effects of cardiopulmonary bypass perfusion temperature on perioperative renal function in adult patients undergoing cardiac surgery	Apparently irrelevant titles and abstracts	No
Zheng, Xuan-Qi	2020	Effects of preoperative warming on the occurrence of surgical site infection: A systematic review and meta-analysis	Apparently irrelevant titles and abstracts	No
Sako, Hidenori	2020	Endoscopic-assisted aortic replacement of the descending aorta through the 8th intercostal space to preserve collateral vessels: a case report	Apparently irrelevant titles and abstracts	No
Ghoreishi, Mehrdad	2020	Factors associated with acute stroke after type A aortic dissection repair: An analysis of the Society of Thoracic Surgeons National Adult Cardiac Surgery Database	Apparently irrelevant titles and abstracts	No
Greco, Ernesto	2020	Get out of trouble during redo surgery for false aneurysm of the ascending aorta	Apparently irrelevant titles and abstracts	No
Itagaki, Shinobu	2020	Impact of Cerebral Perfusion on Outcomes of Aortic Surgery: The Society of Thoracic Surgeons Adult Cardiac Surgery Database Analysis	Apparently irrelevant titles and abstracts	No
Sagiroglu, Gonul	2020	Inadvertent Perioperative Hypothermia and Important Risk Factors during Major Abdominal Surgeries	Apparently irrelevant titles and abstracts	No
Kalev, Georgi	2020	Influence of Local Insufflation of Warm Humidified CO2 on the Wound Surface and Body Core Temperature as well as on Wound Healing in Open Colorectal Surgery	Apparently irrelevant titles and abstracts	No
Walters, Michael J.	2020	Intraoperative core temperature and infectious complications after colorectal surgery: A registry analysis	Apparently irrelevant titles and abstracts	No
Morettini, Elena	2020	Intraoperative core temperature monitoring: accuracy and precision of zero-heat flux heated controlled servo sensor compared with esophageal temperature during major surgery; the ESOSPOT study	Apparently irrelevant titles and abstracts	No
Gopan, G.	2020	Intraoperative factors contributory to myocardial injury in high-risk patients undergoing abdominal surgery in a South Indian population	Apparently irrelevant titles and abstracts	No
Lindahl, Sandra B.	2020	Intraoperative Irrigation: Fluid Administration and Management Amidst Conflicting Evidence	Apparently irrelevant titles and abstracts	No
Gulack, Brian C.	2020	Is the Laparotomy Here to Stay? A Review of the Disadvantages of Laparoscopy	Apparently irrelevant titles and abstracts	No
Jha, Ajay Kumar	2020	Liver transplantation and cardiac illness: Current evidences and future directions	Apparently irrelevant titles and abstracts	No
Hansen, Joachim	2020	Management of Ambulatory Anesthesia in Older Adults	Apparently irrelevant titles and abstracts	No
Tavasoli, Alireza	2020	Modifiable Factors During Cardiopulmonary Bypass in Children and Neonates: What Predicts Early-Onset Neurocomplications After Cardiac Surgery?	Apparently irrelevant titles and abstracts	No
TYSON, JON E.	2020	Multicenter Network of Neonatal Intensive Care Units-University of Texas at Houston (UT Houston) Clinical Center	Apparently irrelevant titles and abstracts	No
Stewart, J. A.	2020	Noninvasive Neuromonitoring of Hypothermic Circulatory Arrest in Aortic Surgery	Apparently irrelevant titles and abstracts	No
Ko, Tiffany S.	2020	Non-invasive optical neuromonitoring of the temperature-dependence of cerebral oxygen metabolism during deep hypothermic cardiopulmonary bypass in neonatal swine	Apparently irrelevant titles and abstracts	No
KING, CURTIS SCOTT	2020	Noninvasive System to Deliver Therapeutic Hypothermia for Protection Against Noise-Induced Hearing Loss	Apparently irrelevant titles and abstracts	No
Zhang, Xuelan	2020	Numerical investigations of temperature and hemodynamics in carotid arteries with and without atherosclerotic plaque during open surgery	Apparently irrelevant titles and abstracts	No
O'Connor, Ellen	2020	Open partial nephrectomy: current review	Apparently irrelevant titles and abstracts	No
Lee, Si Jia	2020	Outcomes of the Extreme Elderly Undergoing Anaesthesia and Surgery amongst Southeast Asians	Apparently irrelevant titles and abstracts	No
Bernstein, Jacob E.	2020	Pentobarbital Coma With Therapeutic Hypothermia for Treatment of Refractory Intracranial Hypertension in Traumatic Brain Injury Patients: A Single Institution Experience	Apparently irrelevant titles and abstracts	No
Braz, Leandro G.	2020	Perioperative cardiac arrest and mortality in trauma patients: A systematic review of observational studies	Apparently irrelevant titles and abstracts	No
Gala, Tanzeela	2020	Perioperative hypothermia in colorectal surgeries: are we doing enough to prevent it?	Apparently irrelevant titles and abstracts	No
Binas, D.	2020	Perioperative Management of Patients with Carcinoid Syndrome/Neuroendocrine Neoplasm	Apparently irrelevant titles and abstracts	No
Lee, Shu Ying	2020	Perioperative Temperature Management in Children: What Matters?	Apparently irrelevant titles and abstracts	No
Spruce, Lisa	2020	Perioperative Warming Methods Prevent Unintended Hypothermia	Apparently irrelevant titles and abstracts	No
HORNIK, CHRISTOPH	2020	Pharmacokinetics, Pharmacodynamics, and Safety of Methylprednisolone in Neonates on Cardiopulmonary Bypass	Apparently irrelevant titles and abstracts	No
Liu, Huan	2020	Postoperative hypothermia after total aortic arch replacement in acute type A aortic dissection-multivariate analysis and risk identification for postoperative hypothermia occurrence	Apparently irrelevant titles and abstracts	No
Jivraj, Naheed K.	2020	Pre-hospital hypothermia is associated with transfusion risk after traumatic injury	Apparently irrelevant titles and abstracts	No
Li, Yinan	2020	Prevalence and multivariable factors associated with inadvertent intraoperative hypothermia in video-assisted thoracoscopic surgery: a single-center retrospective study	Apparently irrelevant titles and abstracts	No
Zheng, Ping	2020	Preventive intervention for hypothermia in patients undergoing thoracic surgery reduces complications	Apparently irrelevant titles and abstracts	No
Darocha, Tomasz	2020	Prognostic Factors for Nonasphyxia-Related Cardiac Arrest Patients Undergoing Extracorporeal Rewarming - HELP Registry Study	Apparently irrelevant titles and abstracts	No
Palmier, Mickael	2020	Protocol of supra-visceral aortic ischemic preconditioning for open surgical repair of thoracoabdominal aortic aneurysm The EPICATA study (Evaluation of the Efficacy of Ischemic PreConditioning on morbidity and mortality in open ThoracoAbdominal Aortic surgery)	Apparently irrelevant titles and abstracts	No
Mutchnick, Ian	2020	Protocol-driven prevention of perioperative hypothermia in the pediatric neurosurgical population	Apparently irrelevant titles and abstracts	No
Solanki, Sohan Lal	2020	Rebound hypothermia after cytoreductive surgery with hyperthermic intraperitoneal chemotherapy (CRS-HIPEC) and cardiac arrest in immediate postoperative period: a report of two cases and review of literature	Apparently irrelevant titles and abstracts	No
Alnajar, Ahmed	2020	Review of cerebral perfusion strategies for aortic surgery with application for minimally invasive approaches	Apparently irrelevant titles and abstracts	No
Ku, Min Jung	2020	Risk Factors Associated with Difficult Reversal of Heparin by Protamine Sulfate in Cardiopulmonary Bypass: An Ignored Issue.	Apparently irrelevant titles and abstracts	No
Du, Xinwei	2020	Risk factors for low cardiac output syndrome in children with congenital heart disease undergoing cardiac surgery: a retrospective cohort study	Apparently irrelevant titles and abstracts	No
Wodarski, Bartlomiej	2020	Risk factors for shivering during caesarean section under spinal anaesthesia. A prospective observational study	Apparently irrelevant titles and abstracts	No
Xu, He	2020	Safety of intraoperative hypothermia for patients: meta-analyses of randomized controlled trials and observational studies	Apparently irrelevant titles and abstracts	No
Sultan, Sherif	2020	Safety of Triple Neuroprotection with Targeted Hypothermia, Controlled Induced Hypertension, and Barbiturate Infusion during Emergency Carotid Endarterectomy for Acute Stroke after Missing the 24 Hours Window Opportunity	Apparently irrelevant titles and abstracts	No
Thompson, Jeffrey	2020	SBIR Phase I: Thermal Compression Device for Maintenance of Perioperative Normothermia	Apparently irrelevant titles and abstracts	No
Grote, Rolf	2020	Short interruptions between pre-warming and intraoperative warming are associated with low intraoperative hypothermia rates	Apparently irrelevant titles and abstracts	No
Chacon-Portillo, Martin A.	2020	Sickle Cell-Related Complications in Patients Undergoing Cardiopulmonary Bypass	Apparently irrelevant titles and abstracts	No
Shah, A.	2020	Strategies to minimize intraoperative blood loss during major surgery	Apparently irrelevant titles and abstracts	No
Dzsinich, Csaba	2020	Surgical ischemia and reperfusion of the spinal cord - effect on specific perfusion and neurological outcome. Experimental study	Apparently irrelevant titles and abstracts	No
Hu, Qifeng	2020	Surgical site infection following operative treatment of open fracture: Incidence and prognostic risk factors	Apparently irrelevant titles and abstracts	No
Mauduit, Marion	2019	Early and late outcomes of aortic surgery under hypothermic circulatory arrest in the elderly: a single center study	Apparently irrelevant titles and abstracts	No
Gao, Lin	2019	Effect of early oral feeding on gastrointestinal function recovery in postoperative gastric cancer patients: a prospective study	Apparently irrelevant titles and abstracts	No
Xu, Huiying	2019	Effect of forced-air warming system in prevention of postoperative hypothermia in elderly patients A Prospective controlled trial	Apparently irrelevant titles and abstracts	No
Kander, Thomas	2019	Effect of hypothermia on haemostasis and bleeding risk: a narrative review	Apparently irrelevant titles and abstracts	No
Cao, Jie	2019	Effect of warm bladder irrigation fluid for benign prostatic hyperplasia patients on perioperative hypothermia, blood loss and shiver: A meta-analysis	Apparently irrelevant titles and abstracts	No
Fan, Shulei	2019	Effects of four major brain protection strategies during proximal aortic surgery: A systematic review and network meta-analysis	Apparently irrelevant titles and abstracts	No
Nogradi, A. L.	2019	Effects on intraoperative body temperature in rabbits (Oryctolagus cuniculus) and guinea pigs (Cavia porcellus) by heating the inhalational gas mixture	Apparently irrelevant titles and abstracts	No
Batchelor, Timothy J. P.	2019	Guidelines for enhanced recovery after lung surgery: recommendations of the Enhanced Recovery After Surgery (ERAS<SUP>®</SUP>) Society and the European Society of Thoracic Surgeons (ESTS)	Apparently irrelevant titles and abstracts	No
Cohen, Barak	2018	Intraoperative factors associated with postoperative complications in body contouring surgery	Apparently irrelevant titles and abstracts	No
Mastalerz, Kinga	2018	Intraoperative Factors Influencing Postoperative Outcomes in Older Patients Undergoing Abdominal SurgeryNarrative Review	Apparently irrelevant titles and abstracts	No
Vural, Fatma	2018	Investigation of inadvertent hypothermia incidence and risk factors	Apparently irrelevant titles and abstracts	No
Lerman, Daniel A.	2018	Is cold blood cardioplegia absolutely superior to cold crystalloid cardioplegia in aortic valve surgery?	Apparently irrelevant titles and abstracts	No
Ahmad, Ali El-Sayed	2018	Is More than One Hour of Selective Antegrade Cerebral Perfusion in Moderate-to-Mild Systemic Hypothermic Circulatory Arrest for Surgery of Acute Type A Aortic Dissection Safe?	Apparently irrelevant titles and abstracts	No
Hamzi, Mohamed Amine	2018	Late-Onset Choreoathetotic Syndrome Following Heart Surgery in Adults with End-stage Renal Disease	Apparently irrelevant titles and abstracts	No
Wakefield, Brett J.	2018	Left Ventricular Apex Venting in High-Risk Redo Sternotomy With Severe Aortic Insufficiency: A Case Report	Apparently irrelevant titles and abstracts	No
Stewart, J. A.	2018	Long-Term Survival and Quality of Life After Hypothermic Circulatory Arrest in Aortic Surgery	Apparently irrelevant titles and abstracts	No
Tolcher, Mary Catherine	2018	Nonobstetric Surgery During Pregnancy	Apparently irrelevant titles and abstracts	No
Hershkovitz, Yehuda	2018	Planned Re-laparotomy in a Non-Trauma Setting: A Single Center Experience	Apparently irrelevant titles and abstracts	No
Gong, Guo-Liang	2018	Postoperative Cognitive Dysfunction Induced by Different Surgical Methods and Its Risk Factors	Apparently irrelevant titles and abstracts	No
Kim, Ha-Jung	2018	Predicting massive transfusion in adolescent idiopathic scoliosis patients undergoing corrective surgery: Association of preoperative radiographic findings	Apparently irrelevant titles and abstracts	No
Issac, Eldo	2018	Predictors of Postoperative Ventilation in Scoliosis Surgery: A Retrospective Analysis.	Apparently irrelevant titles and abstracts	No
Min, S. H.	2018	Randomised trial comparing forced-air warming to the upper or lower body to prevent hypothermia during thoracoscopic surgery in the lateral decubitus position	Apparently irrelevant titles and abstracts	No
Kumin, Michelle	2018	Reducing Implant Infection in Orthopaedics (RIIiO): a pilot study for a randomised controlled trial comparing the influence of forced air versus resistive fabric warming technologies on postoperative infection rates following orthopaedic implant surgery in adults	Apparently irrelevant titles and abstracts	No
AVIDAN, MICHAEL SIMON	2017	ANESTHESIOLOGY CONTROL TOWER: FEEDBACK ALERTS TO SUPPLEMENT TREATMENT (ACTFAST)	Apparently irrelevant titles and abstracts	No
Iden, Timo	2017	Avoiding unintended perioperative Hypothermia: a Guideline	Apparently irrelevant titles and abstracts	No
Pauyo, Thierry	2017	Canadian Consensus for the Prevention of Blood Loss in Spine Surgery	Apparently irrelevant titles and abstracts	No
Bisciglia, Michela	2017	Choreoathetotic syndrome following cardiac surgery	Apparently irrelevant titles and abstracts	No
Grothusen, Christina	2017	Coronary artery bypass surgery within 48 hours after cardiac arrest due to acute myocardial infarction	Apparently irrelevant titles and abstracts	No
Jenks, Michelle	2017	Cost-utility analysis of the insufflation of warmed humidified carbon dioxide during open and laparoscopic colorectal surgery	Apparently irrelevant titles and abstracts	No
Heusch, Gerd	2017	Critical Issues for the Translation of Cardioprotection	Apparently irrelevant titles and abstracts	No
Kamenskaya, Oksana Vasilyevna	2017	Deep Hypothermic Circulatory Arrest vs. Antegrade Cerebral Perfusion in Cerebral Protection during the Surgical Treatment of Chronic Dissection of the Ascending and Arch Aorta.	Apparently irrelevant titles and abstracts	No
Suri, Ajay	2017	Factors affecting the cardioprotective response to remote ischaemic preconditioning in patients undergoing cardiac surgery	Apparently irrelevant titles and abstracts	No
Yoon, Haesang	2017	Factors Influencing Intra-Operative Body Temperature in Laparoscopic Colectomy Surgery under General Anesthesia: An Observational Cohort	Apparently irrelevant titles and abstracts	No
Zierer, Andreas	2017	Fifteen years of surgery for acute type A aortic dissection in moderate-to-mild systemic hypothermia	Apparently irrelevant titles and abstracts	No
Dubovoy, Anna	2017	Forbidden Word Entropy of Cerebral Oximetric Values Predicts Postoperative Neurocognitive Decline in Patients Undergoing Aortic Arch Surgery under Deep Hypothermic Circulatory Arrest	Apparently irrelevant titles and abstracts	No
Kyang, Lee S.	2017	Gastric perforation following cytoreductive surgery and perioperative intraperitoneal chemotherapy: a case series of six	Apparently irrelevant titles and abstracts	No
Colas, Anne-Emmanuelle	2017	How to avoid cutaneous, ocular and nervous positioning injuries during paediatric anaesthesia?	Apparently irrelevant titles and abstracts	No
Lannemyr, L.	2017	Renal tubular injury during cardiopulmonary bypass as assessed by urinary release of N-acetyl-ß-D-glucosaminidase	Apparently irrelevant titles and abstracts	No
Ejaz, Aslam	2017	Risk factors and prediction model for inpatient surgical site infection after major abdominal surgery	Apparently irrelevant titles and abstracts	No
Liu, Nan	2017	Risk factors for hypoxemia following surgical repair of acute type A aortic dissection	Apparently irrelevant titles and abstracts	No
Klinkova, A. S.	2017	Risk of development of neurological complications in prosthetic repair of the aortic ascending portion and arch.	Apparently irrelevant titles and abstracts	No
Sandoval, Melanie F.	2017	Safety and efficacy of resistive polymer versus forced air warming in total joint surgery	Apparently irrelevant titles and abstracts	No
Trescher, Karola	2017	Short-term clinical outcomes for intermittent cold versus intermittent warm blood cardioplegia in 2200 adult cardiac surgery patients	Apparently irrelevant titles and abstracts	No
Tohme, Samer	2017	Surgery for Cancer: A Trigger for Metastases	Apparently irrelevant titles and abstracts	No
Constant, Anne-Laure	2017	Targeted temperature management after intraoperative cardiac arrest: a multicenter retrospective study	Apparently irrelevant titles and abstracts	No
Klahr, Ana C.	2017	Temperature Control in Rodent Neuroprotection Studies: Methods and Challenges	Apparently irrelevant titles and abstracts	No
Rungatscher, Alessio	2017	Temperature Variation After Rewarming from Deep Hypothermic Circulatory Arrest Is Associated with Survival and Neurologic Outcome	Apparently irrelevant titles and abstracts	No
Chandra, Susilo	2017	The bloody mess of red blood cell transfusion	Apparently irrelevant titles and abstracts	No
Ziolkowski, N.	2017	The impact of operative time and hypothermia in acute burn surgery	Apparently irrelevant titles and abstracts	No
Preventza, Ourania	2017	The impact of temperature in aortic arch surgery patients receiving antegrade cerebral perfusion for > 30 minutes: How relevant is it really?	Apparently irrelevant titles and abstracts	No
Lim, Joel Kian Boon	2017	The Impact of Time to Rate Control of Junctional Ectopic Tachycardia After Congenital Heart Surgery	Apparently irrelevant titles and abstracts	No
Gatti, Giuseppe	2017	The Risk of Neurological Dysfunctions after Deep Hypothermic Circulatory Arrest with Retrograde Cerebral Perfusion	Apparently irrelevant titles and abstracts	No
Spitzweg, C.	2017	Thyroid emergencies. Thyroid storm and myxedema coma	Apparently irrelevant titles and abstracts	No
Stein, Louis H.	2017	Too Cold to Clot? Does Intraoperative Hypothermia Contribute to Bleeding After Aortic Surgery?	Apparently irrelevant titles and abstracts	No
Akpinar, Elif	2017	Unilateral Vision Loss without Ophthalmoplegia as a Rare Complication of Spinal Surgery	Apparently irrelevant titles and abstracts	No
Tourneux, Pierre	2017	Use of a Polyethylene Bag to Reduce Perioperative Regional and Whole-Body Heat Losses in Low-Birth-Weight Neonates	Apparently irrelevant titles and abstracts	No
Duennweber, M.	2017	Varicose vein surgery in elderly patients: What needs to be considered?	Apparently irrelevant titles and abstracts	No
Chorna, Olena D.	2017	Vision Assessments and Interventions for Infants 0-2 Years at High Risk for Cerebral Palsy: A Systematic Review	Apparently irrelevant titles and abstracts	No
Hofmeyr, R.	2017	Wilderness cold-exposure injuries: An African perspective	Apparently irrelevant titles and abstracts	No
Perlman, Ryan	2016	A recommended early goal-directed management guideline for the prevention of hypothermia-related transfusion, morbidity, and mortality in severely injured trauma patients	Apparently irrelevant titles and abstracts	No
Madrid, Eva	2016	Active body surface warming systems for preventing complications caused by inadvertent perioperative hypothermia in adults	Apparently irrelevant titles and abstracts	No
Zhang, Zhiling	2016	Acute Kidney Injury after Partial Nephrectomy: Role of Parenchymal Mass Reduction and Ischemia and Impact on Subsequent Functional Recovery	Apparently irrelevant titles and abstracts	No
Kumar, T. K. Susheel	2016	Acute Kidney Injury Following Cardiac Surgery in Neonates and Young Infants: Experience of a Single Center Using Novel Perioperative Strategies	Apparently irrelevant titles and abstracts	No
Garg, Vinay	2016	Advances in aortic disease management: a year in review	Apparently irrelevant titles and abstracts	No
Magruder, J. Trent	2016	Association of nadir oxygen delivery on cardiopulmonary bypass with serum glial fibrillary acid protein levels in paediatric heart surgery patients	Apparently irrelevant titles and abstracts	No
Raut, Monish S.	2016	Bentall Surgery in a Patient with Cold Agglutinin and Antiphospholipid Antibody: Double Trouble.	Apparently irrelevant titles and abstracts	No
Buonocore, Marianna	2016	Cerebral perfusion issues in acute type A aortic dissection without preoperative malperfusion: how do surgical factors affect outcomes?<SUP>aEuro</SUP>	Apparently irrelevant titles and abstracts	No
Sapatnekar, Suneeti	2016	Cold Antibodies in Cardiovascular Surgery Is Preoperative Screening Necessary?	Apparently irrelevant titles and abstracts	No
Donmez, Arzu Antal	2016	Comparison of Early Outcomes with Three Approaches for Combined Coronary Revascularization and Carotid Endarterectomy	Apparently irrelevant titles and abstracts	No
Klapkowski, Andrzej	2016	Complete atrioventricular block after isolated aortic valve replacement	Apparently irrelevant titles and abstracts	No
Banerjee, Prerana	2016	Computed Tomography Scan Predicts Abdominal Interventions but Not Stroke after Surgery for Acute Type A Aortic Dissection	Apparently irrelevant titles and abstracts	No
Fakih, Hafiz Abdul Moiz	2016	Coronary artery bypass grafting in a patient with active idiopathic cryoglobulinemia: revisiting the issue	Apparently irrelevant titles and abstracts	No
Giannoudi, M.	2016	Damage control resuscitation: lessons learned	Apparently irrelevant titles and abstracts	No
Goerges, Matthias	2016	Developing an objective method for analyzing vital signs changes in neonates during general anesthesia	Apparently irrelevant titles and abstracts	No
Nucci, Marcio	2016	Discontinuation of empirical antifungal therapy in ICU patients using 1,3-β-D-glucan	Apparently irrelevant titles and abstracts	No
Bayir, H.	2016	Effect of perioperative inadvertent hypothermia on the ECG parameters in patients undergoing transurethral resection	Apparently irrelevant titles and abstracts	No
Mullier, F.	2016	Facing coagulation disorders after acute trauma	Apparently irrelevant titles and abstracts	No
Jo, Youn Yi	2016	Implications of palonosetron in elderly patients undergoing laparoscopic cholecystectomy with respect to its anti-shivering effect	Apparently irrelevant titles and abstracts	No
Fatemi, Seyed Naser Lotfi	2016	Inadvertent Perioperative Hypothermia: A Literature Review of an Old Overlooked Problem	Apparently irrelevant titles and abstracts	No
Bogert, Nicolai V.	2016	Influence of hypothermia and subsequent rewarming upon leukocyte-endothelial interactions and expression of Junctional-Adhesion-Molecules A and B	Apparently irrelevant titles and abstracts	No
Tsuchida, Toshie	2016	Influence of Peri-Operative Hypothermia on Surgical Site Infection in Prolonged Gastroenterological Surgery	Apparently irrelevant titles and abstracts	No
Frisch, Nicholas B.	2016	Intraoperative Hypothermia During Surgical Fixation of Hip Fractures	Apparently irrelevant titles and abstracts	No
Li, Luying Ryan	2016	Intraoperative mild hypothermia for postoperative neurological deficits in people with intracranial aneurysm.	Apparently irrelevant titles and abstracts	No
van Rooijen, S. J.	2016	Intraoperative modifiable risk factors of colorectal anastomotic leakage: Why surgeons and anesthesiologists should act together	Apparently irrelevant titles and abstracts	No
Warttig, Sheryl	2016	Intravenous nutrients for preventing inadvertent perioperative hypothermia in adults	Apparently irrelevant titles and abstracts	No
Poon, Shi Sum	2016	Is moderate hypothermic circulatory arrest with selective antegrade cerebral perfusion superior to deep hypothermic circulatory arrest in elective aortic arch surgery?	Apparently irrelevant titles and abstracts	No
Popkirov, Stoyan	2016	Is postoperative encephalopathy with choreoathetosis an acquired form of neuroacanthocytosis?	Apparently irrelevant titles and abstracts	No
Crapser, Joshua	2016	Ischemic stroke induces gut permeability and enhances bacterial translocation leading to sepsis in aged mice	Apparently irrelevant titles and abstracts	No
Chee, Y. E.	2016	Management of bleeding in vascular surgery	Apparently irrelevant titles and abstracts	No
Zhao, Jun-hua	2016	Meta-analysis of the laparoscopic versus open colorectal surgery within fast track surgery	Apparently irrelevant titles and abstracts	No
Taguchi, Takahiro	2016	Mitral Valve Replacement via Anterolateral Right Thoracotomy without Cross-Clamping in a Patient with Fungal Infective Endocarditis and Functioning Internal Mammary Artery after Previous Coronary Artery Bypass Grafting and Mitral Valve Repair	Apparently irrelevant titles and abstracts	No
Preventza, Ourania	2016	Moderate hypothermia ≥24 and ≤28°C with hypothermic circulatory arrest for proximal aortic operations in patients with previous cardiac surgery	Apparently irrelevant titles and abstracts	No
Horn, Ernst-Peter	2016	Warming before and after epidural block before general anaesthesia for major abdominal surgery prevents perioperative hypothermia A randomised controlled trial	Apparently irrelevant titles and abstracts	No
Billeter, Adrian T.	2016	Warming to 39°C but Not to 37°C Ameliorates the Effects on the Monocyte Response by Hypothermia	Apparently irrelevant titles and abstracts	No
Ugur, Mustafa	2016	Where should the damage control surgery be performed, at the nearest health center or at a fully equipped hospital?	Apparently irrelevant titles and abstracts	No
Hidaka, Toshikazu	2015	A case of transient hypothermia after trans-lamina terminalis and third ventricle clipping of an extremely high-position basilar tip aneurysm	Apparently irrelevant titles and abstracts	No
Lewis, Sharon R.	2015	Alpha-2 adrenergic agonists for the prevention of shivering following general anaesthesia	Apparently irrelevant titles and abstracts	No
Shivaramu, B. T.	2015	ANAESTHETIC MANAGEMENT OF AN ADULT PATIENT WITH UNCORRECTED VENTRICULAR SEPTAL DEFECT POSTED FOR OBSTRUCTED INGUINAL HERNIA REPAIR	Apparently irrelevant titles and abstracts	No
Zhang, Zhiling	2015	Analysis of Atrophy After Clamped Partial Nephrectomy and Potential Impact of Ischemia	Apparently irrelevant titles and abstracts	No
D'Souza, Stanlies	2015	Aneurysmal Subarachnoid Hemorrhage	Apparently irrelevant titles and abstracts	No
Sistino, Joseph J.	2015	Association Between Method of Cerebral Protection During Neonatal Aortic Arch Surgery and Attention Deficit/Hyperactivity Disorder	Apparently irrelevant titles and abstracts	No
Cho, Samuel K.	2015	Can Intraoperative Spinal Cord Monitoring Reliably Help Prevent Paraplegia During Posterior Vertebral Column Resection Surgery?	Apparently irrelevant titles and abstracts	No
Tovedal, Thomas	2015	Cerebral perfusion during cardiopulmonary bypass with special reference to blood flow	Apparently irrelevant titles and abstracts	No
Park, Fiona Daye	2015	Clinical considerations in the use of forced-air warming blankets during orthognathic surgery to avoid postanesthetic shivering.	Apparently irrelevant titles and abstracts	No
Lazzeri, Chiara	2015	Clinical significance of lactate in acute cardiac patients	Apparently irrelevant titles and abstracts	No
Shen, Jun	2015	Combination of warming blanket and prewarmed intravenous infusion is effective for rewarming in infants with postoperative hypothermia in China	Apparently irrelevant titles and abstracts	No
Bender, Miriam	2015	Comparing New-Technology Passive Warming Versus Traditional Passive Warming Methods for Optimizing Perioperative Body Core Temperature	Apparently irrelevant titles and abstracts	No
Scott, Andrew V.	2015	Compliance with Surgical Care Improvement Project for Body Temperature Management (SCIP Inf-10) Is Associated with Improved Clinical Outcomes	Apparently irrelevant titles and abstracts	No
Willingham, Mark D.	2015	Concurrence of Intraoperative Hypotension, Low Minimum Alveolar Concentration, and Low Bispectral Index Is Associated with Postoperative Death	Apparently irrelevant titles and abstracts	No
Galvin, Imelda M.	2015	Cooling for cerebral protection during brain surgery	Apparently irrelevant titles and abstracts	No
Bernal-Aragon, Ramon	2015	Coronary endarterectomy experience in myocardial revascularization	Apparently irrelevant titles and abstracts	No
Maurel, B.	2015	Current and future perspectives in the repair of aneurysms involving the aortic arch	Apparently irrelevant titles and abstracts	No
Mir, Maria C.	2015	Decline in Renal Function after Partial Nephrectomy: Etiology and Prevention	Apparently irrelevant titles and abstracts	No
Welchering, Nils	2015	Dexmedetomidine and fentanyl exhibit temperature dependent effects on human respiratory cilia	Apparently irrelevant titles and abstracts	No
Wang, Justin	2015	Early-Onset Convulsive Seizures Induced by Brain Hypoxia-Ischemia in Aging Mice: Effects of Anticonvulsive Treatments	Apparently irrelevant titles and abstracts	No
Kamenskaya, Oksana Vasilyevna	2015	Efficiency of Various Cerebral Protection Techniques Used during the Surgical Treatment of Chronic Pulmonary Thromboembolism.	Apparently irrelevant titles and abstracts	No
Leaper, David	2015	Evidence update on prevention of surgical site infection	Apparently irrelevant titles and abstracts	No
Horowitz, Maya	2015	Exploiting the critical perioperative period to improve long-term cancer outcomes	Apparently irrelevant titles and abstracts	No
Choudhri, Omar	2015	Extracorporeal membrane oxygenation for cardiac arrest during moyamoya cerebral revascularization surgery: case report	Apparently irrelevant titles and abstracts	No
Moutaouekkil, El Mehdi	2015	Heart valve surgery in patients with homozygous sickle cell disease: A management strategy	Apparently irrelevant titles and abstracts	No
Vaz-Guimaraes, Francisco	2015	Hemostasis in Endoscopic Endonasal Skull Base Surgery	Apparently irrelevant titles and abstracts	No
Strang, Steven G.	2015	Identifying patients at risk for high-grade intra-abdominal hypertension following trauma laparotomy	Apparently irrelevant titles and abstracts	No
Xu, Duo	2015	Implementation of Standardized Perioperative Care for Laparoscopic Roux-en-Y Gastric Bypass in a New Program at a Chinese Hospital	Apparently irrelevant titles and abstracts	No
Sheng, Wei	2015	Independent risk factors for hypoxemia after surgery for acute aortic dissection	Apparently irrelevant titles and abstracts	No
Dhillon, Gagandeep	2015	Induced hypothermia for trauma-related ARDS	Apparently irrelevant titles and abstracts	No
Pandey, Chandra Kant	2015	Intraoperative blood loss in orthotopic liver transplantation: The predictive factors	Apparently irrelevant titles and abstracts	No
Rangel-Castilla, Leonardo	2015	Update on transient cardiac standstill in cerebrovascular surgery	Apparently irrelevant titles and abstracts	No
Nuzzi, Raffaele	2015	Visual Field Defect after Cardiac Surgery: The Striking Role of Interdisciplinary Collaboration	Apparently irrelevant titles and abstracts	No
Campbell, Gillian	2015	Warming of intravenous and irrigation fluids for preventing inadvertent perioperative hypothermia	Apparently irrelevant titles and abstracts	No
Marzougui, Y.	2014	[Postoperative peritonitis: pronostic factors of mortality].	Apparently irrelevant titles and abstracts	No
Shime, Nobuaki	2014	[Role of anesthesiologist in prevention of perioperative infection].	Apparently irrelevant titles and abstracts	No
Azab, Basem	2014	A Case Report of Therapeutic Hypothermia in the Postoperative Cardiac Arrest of a Noncardiac Surgical Patient	Apparently irrelevant titles and abstracts	No
Costanzo, Silvia	2014	A Proposed Methodology to Control Body Temperature in Patients at Risk of Hypothermia by means of Active Rewarming Systems	Apparently irrelevant titles and abstracts	No
Isoda, Susumu	2014	A Stepwise Aortic Clamp Procedure to Treat Porcelain Aorta Associated with Aortic Valve Stenosis and Hemodialysis	Apparently irrelevant titles and abstracts	No
Petricevic, Mate	2014	Activated coagulation time vs. intrinsically activated modified rotational thromboelastometry in assessment of hemostatic disturbances and blood loss after protamine administration in elective cardiac surgery: analysis from the clinical trial (NCT01281397)	Apparently irrelevant titles and abstracts	No
Yilmazkaya, Bayram	2014	Advantages of upper brachial artery cannulation in aortic surgery.	Apparently irrelevant titles and abstracts	No
Roth, Jonathan V.	2014	An Assessment by Calorimetric Calculations of the Potential Thermal Benefit of Warming and Humidification of Insufflated Carbon Dioxide	Apparently irrelevant titles and abstracts	No
Ozdirik, Jessica E.	2014	An Unusual Case of Cannula Obstruction Resulting from Venous Thromboembolism.	Apparently irrelevant titles and abstracts	No
Gharavifard, Mohammad	2014	Anesthetic management in a child with citrullinemia: a case report.	Apparently irrelevant titles and abstracts	No
Nayak, Gopi K.	2014	Bedside upper gastrointestinal series in critically ill low birth weight infants	Apparently irrelevant titles and abstracts	No
Singh, Rajeev	2014	Effect of irrigation fluid temperature on core temperature and hemodynamic changes in transurethral resection of prostate under spinal anesthesia.	Apparently irrelevant titles and abstracts	No
Luehr, Maximilian	2014	Modern temperature management in aortic arch surgery: the dilemma of moderate hypothermia	Apparently irrelevant titles and abstracts	No
Tanaka, Yuya	2014	Mortality and Morbidity After Total Aortic Arch Replacement	Apparently irrelevant titles and abstracts	No
Heinrichs, Anna Kathrin M.	2014	Neurologic and psycho-intellectual outcome related to structural brain imaging in adolescents and young adults after neonatal arterial switch operation for transposition of the great arteries	Apparently irrelevant titles and abstracts	No
Algra, Selma O.	2014	Neurological Injury After Neonatal Cardiac Surgery A Randomized, Controlled Trial of 2 Perfusion Techniques	Apparently irrelevant titles and abstracts	No
Cho, Sang-Ho	2014	Normothermic cardiac surgery with warm blood cardioplegia in patient with cold agglutinins.	Apparently irrelevant titles and abstracts	No
Quintana, Eduard	2014	Open aortic arch reconstruction after previous cardiac surgery: Outcomes of 168 consecutive operations	Apparently irrelevant titles and abstracts	No
Yan, Tristan D.	2014	The ARCH Projects: design and rationale (IAASSG 001)	Apparently irrelevant titles and abstracts	No
Rimmer, Lara	2014	The History of Deep Hypothermic Circulatory Arrest in Thoracic Aortic Surgery.	Apparently irrelevant titles and abstracts	No
Yamasaki, Hiroyuki	2014	The Impact of Intraoperative Hypothermia on Early Postoperative Adverse Events After Radical Esophagectomy for Cancer: A Retrospective Cohort Study	Apparently irrelevant titles and abstracts	No
Griessenauer, Christoph J.	2014	The Impact of Temporary Artery Occlusion During Intracranial Aneurysm Surgery on Long-Term Clinical Outcome: Part I. Patients with Subarachnoid Hemorrhage	Apparently irrelevant titles and abstracts	No
Drapalova, Jana	2014	The influence of deep hypothermia on inflammatory status, tissue hypoxia and endocrine function of adipose tissue during cardiac surgery	Apparently irrelevant titles and abstracts	No
Lee, Bo Ra	2014	The Influence of Hypothermia on Transfusion Requirement in Patients Who Received Clopidogrel in Proximity to Off-Pump Coronary Bypass Surgery	Apparently irrelevant titles and abstracts	No
Kiessling, Arndt-Holger	2014	The influence of selective pulmonary perfusion on the inflammatory response and clinical outcome of patients with chronic obstructive pulmonary disease undergoing cardiopulmonary bypass	Apparently irrelevant titles and abstracts	No
Jeong-Ho, Hong	2014	Therapeutic Hypothermia after Decompressive Craniectomy in Malignant Cerebral Infarction	Apparently irrelevant titles and abstracts	No
Alderson, Phil	2014	Thermal insulation for preventing inadvertent perioperative hypothermia	Apparently irrelevant titles and abstracts	No
Bessho, Ryuzo	2014	Thoracic Aortic Aneurysms in Octogenarians: The Results of Open Surgical Repair Using Hypothermic Circulatory Arrest with Antegrade Selective Cerebral Perfusion	Apparently irrelevant titles and abstracts	No
Leshnower, Bradley G.	2014	Total arch replacement using moderate hypothermic circulatory arrest and unilateral selective antegrade cerebral perfusion	Apparently irrelevant titles and abstracts	No
Sugarbaker, Paul H.	2014	Update on the prevention of local recurrence and peritoneal metastases in patients with colorectal cancer	Apparently irrelevant titles and abstracts	No
Pacini, Davide	2014	Visceral organ protection in aortic arch surgery: safety of moderate hypothermia	Apparently irrelevant titles and abstracts	No
Pu, Ying	2014	Warming with an underbody warming system reduces intraoperative hypothermia in patients undergoing laparoscopic gastrointestinal surgery: A randomized controlled study	Apparently irrelevant titles and abstracts	No
Li, Fei	2013	[Analysis of factors related to acute renal failure post deep hypothermia circulatory arrest surgery of type A aorta dissection surgery].	Apparently irrelevant titles and abstracts	No
Fujita, Tomoyuki	2013	[Valve surgery in patients with prior coronary artery bypass grafting].	Apparently irrelevant titles and abstracts	No
Tian, David H.	2013	A meta-analysis of deep hypothermic circulatory arrest versus moderate hypothermic circulatory arrest with selective antegrade cerebral perfusion	Apparently irrelevant titles and abstracts	No
Ueda, Yuichi	2013	A reappraisal of retrograde cerebral perfusion	Apparently irrelevant titles and abstracts	No
Goerges, Matthias	2013	A retrospective audit to examine the effectiveness of preoperative warming on hypothermia in spine deformity surgery patients	Apparently irrelevant titles and abstracts	No
REUDINK, DOUGLAS O.	2013	AccuTemp Sensor: Radiometry based non-invasive continuous core body temperature m	Apparently irrelevant titles and abstracts	No
Prakash, K. S.	2013	Anaesthetic considerations in a prematurely born infant with congenital hypothyroidism presenting for cataract surgery	Apparently irrelevant titles and abstracts	No
Whittington, Robert A.	2013	Anesthesia and tau pathology	Apparently irrelevant titles and abstracts	No
Sanabria-Carretero, P.	2013	Anesthesia-related cardiac arrest in children. Data from a tertiary referral hospital registry	Apparently irrelevant titles and abstracts	No
Hendren, Samantha	2013	Antibiotic Choice Is Independently Associated With Risk of Surgical Site Infection After Colectomy A Population-Based Cohort Study	Apparently irrelevant titles and abstracts	No
Leshnower, Bradley G.	2013	Aortic arch surgery using moderate hypothermia and unilateral selective antegrade cerebral perfusion	Apparently irrelevant titles and abstracts	No
Bertholee, Daphne	2013	Blood concentrations of cefuroxime in cardiopulmonary bypass surgery	Apparently irrelevant titles and abstracts	No
Iba, Yutaka	2013	Contemporary open aortic arch repair with selective cerebral perfusion in the era of endovascular aortic repair	Apparently irrelevant titles and abstracts	No
Riha, H.	2013	Major themes for 2012 in cardiovascular anesthesia and intensive care	Apparently irrelevant titles and abstracts	No
Hiraoka, Arudo	2013	Mitral valve reoperation under ventricular fibrillation through right mini-thoracotomy using three-dimensional videoscope	Apparently irrelevant titles and abstracts	No
Tsai, January Y.	2013	Moderate hypothermia during aortic arch surgery is associated with reduced risk of early mortality	Apparently irrelevant titles and abstracts	No
Urbanski, Paul P.	2013	Open aortic arch replacement in the era of endovascular techniques<SUP>†</SUP>	Apparently irrelevant titles and abstracts	No
Cinotti, R.	2013	Operative care and surveillance in severe trauma patients. Interference between resuscitation treatments and anaesthesiology, and consequence on immunity	Apparently irrelevant titles and abstracts	No
Davies, Reece A.	2013	Outcomes of aortic arch replacement surgery after previous cardiac surgery	Apparently irrelevant titles and abstracts	No
Bernard, Helena	2013	Patient warming in surgery and the enhanced recovery.	Apparently irrelevant titles and abstracts	No
Morgan, Catherine J.	2013	Peri-operative interventions, but not inflammatory mediators, increase risk of acute kidney injury after cardiac surgery: a prospective cohort study	Apparently irrelevant titles and abstracts	No
Kim, Joo Yeong	2013	Post-resuscitation care and outcomes of out-of-hospital cardiac arrest: A nationwide propensity score-matching analysis	Apparently irrelevant titles and abstracts	No
Lin, Huan-Tang	2013	Predictive risk index and prognosis of postoperative reintubation after planned extubation during general anesthesia: a single-center retrospective case-controlled study in Taiwan from 2005 to 2009.	Apparently irrelevant titles and abstracts	No
Adriani, Melissa Bucci	2013	Preoperative forced-air warming combined with intraoperative warming versus intraoperative warming alone in the prevention of hypothermia during gynecologic surgery.	Apparently irrelevant titles and abstracts	No
Witt, Lars	2013	Prevention of intraoperative hypothermia in neonates and infants: results of a prospective multicenter observational study with a new forced-air warming system with increased warm air flow	Apparently irrelevant titles and abstracts	No
Lemmen, S. W.	2013	Prevention of wound infections. Basic measures	Apparently irrelevant titles and abstracts	No
Athalye-Jape, G.	2013	Progress in the field of necrotising enterocolitis - year 2012	Apparently irrelevant titles and abstracts	No
Aveline, C.	2013	Risk factors of nasogastric tube placement after elective colorectal surgery included in a rehabilitation programme: A multivariate analysis	Apparently irrelevant titles and abstracts	No
Solon, Jacqueline Gemma	2013	Safe surgery: how accurate are we at predicting intra-operative blood loss?	Apparently irrelevant titles and abstracts	No
Jay, Ollie	2013	Skin temperature over the carotid artery provides an accurate noninvasive estimation of core temperature in infants and young children during general anesthesia	Apparently irrelevant titles and abstracts	No
Kappert, U.	2013	Surgery of the ascending aorta and aortic arch	Apparently irrelevant titles and abstracts	No
Tillman, Matthew	2013	Surgical care improvement project and surgical site infections: can integration in the surgical safety checklist improve quality performance and clinical outcomes?	Apparently irrelevant titles and abstracts	No
Luehr, Maximilian	2013	Surgical management of delayed retrograde type A aortic dissection following complete supra-aortic de-branching and stent-grafting of the transverse arch	Apparently irrelevant titles and abstracts	No
Tourtier, J. P.	2013	The concept of damage control: Extending the paradigm in the prehospital setting	Apparently irrelevant titles and abstracts	No
Kapan, M.	2013	The effective risk factors on mortality in patients undergoing damage control surgery	Apparently irrelevant titles and abstracts	No
Gurajala, Indira	2013	The preoperative and intraoperative risk factors for early postoperative mechanical ventilation after scoliosis surgery: A retrospective study	Apparently irrelevant titles and abstracts	No
Arceo-Olaiz, Ricardo	2013	The role of ischemia in the deterioration of renal function after partial nephrectomy	Apparently irrelevant titles and abstracts	No
Choi, Seung Pill	2013	Therapeutic Hypothermia Following Emergent Coronary Artery Bypass Grafting After Failed Percutaneous Coronary Intervention in a Comatose Post-Cardiac Arrest Patient	Apparently irrelevant titles and abstracts	No
Yang, Xi-Ming	2013	Triple Therapy Greatly Increases Myocardial Salvage During Ischemia/Reperfusion in the in situ Rat Heart	Apparently irrelevant titles and abstracts	No
Schmidt, Christian A. P.	2013	Veno-venous perfusion to cool and rewarm in thoracic and thoracoabdominal aortic aneurysm repair	Apparently irrelevant titles and abstracts	No
Biccard, Bruce M.	2013	What evidence is there for intraoperative predictors of perioperative cardiac outcomes? A systematic review	Apparently irrelevant titles and abstracts	No
Huh, Jin	2013	What influence does intermittent pneumatic compression of the lower limbs intraoperatively have on core hypothermia?	Apparently irrelevant titles and abstracts	No
Ishizawa, Michi	2012	[Anesthetic management using auto-transfusion and hypothermia for massive bleeding].	Apparently irrelevant titles and abstracts	No
Bulfone, Giampiera	2012	A longitudinal study of the incidence of pressure sores and the associated risks and strategies adopted in Italian operating theatres.	Apparently irrelevant titles and abstracts	No
Skinner, D. L.	2012	A meta-analysis of intraoperative factors associated with postoperative cardiac complications	Apparently irrelevant titles and abstracts	No
Krueger, T.	2012	Acute aortic dissection type A	Apparently irrelevant titles and abstracts	No
Brown, Zoe	2012	Anaesthesia for elective ear, nose and throat surgery in children	Apparently irrelevant titles and abstracts	No
Conzelmann, Lars Oliver	2012	Analysis of risk factors for neurological dysfunction in patients with acute aortic dissection type A: data from the German Registry for Acute Aortic Dissection Type A (GERAADA)	Apparently irrelevant titles and abstracts	No
Singh, Sunil	2012	Anesthesia for bone replacement surgery.	Apparently irrelevant titles and abstracts	No
Pacini, Davide	2012	Antegrade selective cerebral perfusion and moderate hypothermia in aortic arch surgery: clinical outcomes in elderly patients	Apparently irrelevant titles and abstracts	No
Kagstrom, Jens	2012	Assessment of the effects of changes in body temperature on cardiac electrophysiology in anaesthetised guinea pigs	Apparently irrelevant titles and abstracts	No
Romano, Matthew A.	2012	Beating heart surgery via right thoracotomy for reoperative mitral valve surgery: A safe and effective operative alternative	Apparently irrelevant titles and abstracts	No
Roth, Johannes	2012	Blindness following severe midfacial trauma - Case report and review	Apparently irrelevant titles and abstracts	No
Stoppe, Christian	2012	Blood Levels of Macrophage Migration Inhibitory Factor after Successful Resuscitation from Cardiac Arrest	Apparently irrelevant titles and abstracts	No
Kavanagh, Trevor	2012	Can anaesthetic technique effect postoperative outcome?	Apparently irrelevant titles and abstracts	No
Schubert, Armin	2012	Cellular Mechanisms of Brain Injury and Cell Death	Apparently irrelevant titles and abstracts	No
Johansson, Par I.	2012	Coagulopathy and hemostatic monitoring in cardiac surgery: An update	Apparently irrelevant titles and abstracts	No
Hata, Mitsumasa	2012	Concomitant aortic valve and ascending aorta replacement with moderate hypothermic circulatory arrest to treat an aortic bicuspid valve with post-stenotic dilatation	Apparently irrelevant titles and abstracts	No
Buratti, S.	2012	Congenital diaphragmatic hernia repair during whole body hypothermia for neonatal hypoxic ischemic encephalopathy	Apparently irrelevant titles and abstracts	No
Sim, R.	2012	Core Temperature Falls during Laparotomy in Infants with Necrotizing Enterocolitis	Apparently irrelevant titles and abstracts	No
Miyamoto, Yoshikazu	2011	[Influences of general anesthetics on the developing mammalian brain].	Apparently irrelevant titles and abstracts	No
He, Bin	2011	[Perioperative monitoring and control of hyperglycemia during deep hypothermic circulatory arrest].	Apparently irrelevant titles and abstracts	No
Klokocovnik, Tomislav	2011	A Giant Sternum-eroding Aneurysm of the Ascending Aorta and Aortic Arch	Apparently irrelevant titles and abstracts	No
Jin, Yinghui	2011	A systematic review of randomised controlled trials of the effects of warmed irrigation fluid on core body temperature during endoscopic surgeries	Apparently irrelevant titles and abstracts	No
Sun Bum Lee, M. D.	2011	Acute Coagulopathy in Non-Traumatic Bleeding	Apparently irrelevant titles and abstracts	No
Mori, Yosuke	2011	Acute kidney injury during aortic arch surgery under deep hypothermic circulatory arrest	Apparently irrelevant titles and abstracts	No
Topcic, Denijal	2011	An Activation-Specific Platelet Inhibitor That Can Be Turned On/Off by Medically Used Hypothermia	Apparently irrelevant titles and abstracts	No
Matalanis, George	2011	An Australian Experience with Aortic Arch Replacement: A Novel Approach without Circulatory Arrest or Deep Hypothermia	Apparently irrelevant titles and abstracts	No
Gottschalk, A.	2011	Anaesthesia and tumour progression - Fact or fiction?	Apparently irrelevant titles and abstracts	No
Daaboul, Dima G.	2011	Anesthetic and Cardiopulmonary Bypass Considerations for Cardiac Surgery in Unique Pediatric Patient Populations: Sickle Cell Disease and Cold Agglutinin Disease	Apparently irrelevant titles and abstracts	No
Zierer, Andreas	2011	Antegrade Cerebral Perfusion With Mild Hypothermia for Aortic Arch Replacement: Single-Center Experience in 245 Consecutive Patients	Apparently irrelevant titles and abstracts	No
Wistrand, Camilla	2011	Effects and experiences of warm versus cold skin disinfection.	Apparently irrelevant titles and abstracts	No
Nakagawa, Kazuma	2011	Evaluation and management of increased intracranial pressure.	Apparently irrelevant titles and abstracts	No
Davies, Reece A.	2011	Evolution in the Techniques and Outcomes of Aortic Arch Surgery: A 22 Year Single Centre Experience	Apparently irrelevant titles and abstracts	No
Vieira, Anna L. P.	2011	Factors Associated with Clinical Complications During Intra-hospital Transports in a Neonatal Unit in Brazil	Apparently irrelevant titles and abstracts	No
Bonatti, Johannes	2011	Factors influencing blood transfusion requirements in robotic totally endoscopic coronary artery bypass grafting on the arrested heart	Apparently irrelevant titles and abstracts	No
Okita, Yutaka	2011	Fighting spinal cord complication during surgery for thoracoabdominal aortic disease	Apparently irrelevant titles and abstracts	No
Hart, Stuart R.	2011	Unintended Perioperative Hypothermia	Apparently irrelevant titles and abstracts	No
Hart, Stuart R.	2011	Unintended perioperative hypothermia.	Apparently irrelevant titles and abstracts	No
Yang, Qin	2011	Use of intermediate/small conductance calcium-activated potassium-channel activator for endothelial protection	Apparently irrelevant titles and abstracts	No
Brown, David W.	2011	Variation in Preoperative and Intraoperative Care for First-stage Palliation of Single-ventricle Heart Disease: A Report from the Joint Council on Congenital Heart Disease National Quality Improvement Collaborative	Apparently irrelevant titles and abstracts	No
Mahaney, Kelly B.	2011	Variation of patient characteristics, management, and outcome with timing of surgery for aneurysmal subarachnoid hemorrhage	Apparently irrelevant titles and abstracts	No
Park, Chan B.	2011	What is the optimal myocardial preservation strategy at re-operation for aortic valve replacement in the presence of a patent internal thoracic artery?	Apparently irrelevant titles and abstracts	No
Findlater, Rhonda R.	2011	When blood runs cold: cold agglutinins and cardiac surgery.	Apparently irrelevant titles and abstracts	No
Imai, Yousuke	2010	[Anesthetic management of emergency total gastrectomy in a patient with mitochondrial encephalomyopathy: a case of gastric perforation accompanied by systemic inflammatory response syndrome].	Apparently irrelevant titles and abstracts	No
Yoshida, Takayuki	2010	[Anesthetic management of Menkes disease infant with difficult vascular access].	Apparently irrelevant titles and abstracts	No
Dias, P.	2010	[Hybrid treatment of an aortic arch aneurysm].	Apparently irrelevant titles and abstracts	No
Kudoh, Akira	2010	[Preoperative assessment, preparation and prospect of prognosis in schizophrenic patients].	Apparently irrelevant titles and abstracts	No
Liu, Nan	2010	[The relative risk factors analysis of hepatic dysfunction following aortic dissection repair].	Apparently irrelevant titles and abstracts	No
Gupta, Manoj	2010	Abdominal packing for surgically uncontrollable haemorrhage.	Apparently irrelevant titles and abstracts	No
Gozdemir, Muhammet	2010	Magnesium sulfate infusion prevents shivering during transurethral prostatectomy with spinal anesthesia: a randomized, double-blinded, controlled study	Apparently irrelevant titles and abstracts	No
Selder, J.	2010	Minimizing Circulatory Arrest by Using Antegrade Cerebral Perfusion for Aortic Arch Reconstruction in Infants Causes Fewer Postoperative Adverse Events	Apparently irrelevant titles and abstracts	No
Leshnower, Bradley G.	2010	Moderate Hypothermia and Unilateral Selective Antegrade Cerebral Perfusion: A Contemporary Cerebral Protection Strategy for Aortic Arch Surgery	Apparently irrelevant titles and abstracts	No
Lehtinen, Simon J.	2010	Normothermia to Prevent Surgical Site Infections After Gastrointestinal Surgery Holy Grail or False Idol?	Apparently irrelevant titles and abstracts	No
Morgan, Katherine	2010	Not Just for Trauma Patients: Damage Control Laparotomy in Pancreatic Surgery	Apparently irrelevant titles and abstracts	No
Bakaeen, Faisal G.	2010	Outcomes of circulatory arrest procedures for the treatment of thoracic aortic disease at a veterans facility	Apparently irrelevant titles and abstracts	No
Ganjoo, Pragati	2010	Perioperative Complications of Intraventricular Neuroendoscopy: A 7-Year Experience	Apparently irrelevant titles and abstracts	No
Jakob, Stephan M.	2010	Perioperative metabolic changes in patients undergoing cardiac surgery	Apparently irrelevant titles and abstracts	No
Korn-Lubetzki, Isabelle	2010	The Possible Risk for Strokes Complicating Cardiac Surgery in Patients with Intraoperative Hypothermia	Apparently irrelevant titles and abstracts	No
Hannan, Edward L.	2010	The relationship between perioperative temperature and adverse outcomes after off-pump coronary artery bypass graft surgery	Apparently irrelevant titles and abstracts	No
Gottschalk, Antje	2010	The Role of the Perioperative Period in Recurrence After Cancer Surgery	Apparently irrelevant titles and abstracts	No
Asensio, Angel	2010	Timing of DVT prophylaxis and risk of postoperative knee prosthesis infection.	Apparently irrelevant titles and abstracts	No
Coghlan, Landis A.	2009	Independent Associations Between Electrocardiographic Abnormalities and Outcomes in Patients With Aneurysmal Subarachnoid Hemorrhage Findings From the Intraoperative Hypothermia Aneurysm Surgery Trial	Apparently irrelevant titles and abstracts	No
St-Arnaud, Danielle	2009	Safe positioning for neurosurgical patients.	Apparently irrelevant titles and abstracts	No
Takami, Yoshiyuki	2009	Safer aortic crossclamping during short-term moderate hypothermic circulatory arrest for cardiac surgery in patients with a bad ascending aorta	Apparently irrelevant titles and abstracts	No
Piccardo, A.	2009	Should octogenarians be denied access to surgery for acute type A aortic dissection?	Apparently irrelevant titles and abstracts	No
Miyaoka, Ricardo	2009	Surgical management of retroperitoneal metastatic testicular tumor with inferior vena caval thrombus using cardiopulmonary bypass, arrested circulation, and profound hypothermia: a case report	Apparently irrelevant titles and abstracts	No
Sadowski, Jerzy	2009	Sutureless aortic valve bioprothesis '3F/ATS Enable'-4.5 years of a single-centre experience	Apparently irrelevant titles and abstracts	No
Yentur, E. A.	2009	The effect of epidural and general anesthesia on newborn rectal temperature at elective cesarean section	Apparently irrelevant titles and abstracts	No
Khaladj, N.	2009	Thoracic aortic surgery with circulatory arrest and cold cerebral perfusion	Apparently irrelevant titles and abstracts	No
Lee, Jae Hoon	2009	Unilateral Antegrade Selective Cerebral Perfusion in Aortic Surgery: Clinical Outcomes at Different Levels of Hypothermia	Apparently irrelevant titles and abstracts	No
Burns, Shari M.	2009	Unintentional Hypothermia: Implications for Perianesthesia Nurses	Apparently irrelevant titles and abstracts	No
Luo, Hai-yan	2008	[Analysis of the risk factors of postoperative renal failure of type A aortic dissection].	Apparently irrelevant titles and abstracts	No
Itagaki, Taiga	2008	[Perioperative management for cardiovascular operations in two patients with cold agglutinin disease].	Apparently irrelevant titles and abstracts	No
Jacobs, Marshall L.	2008	Protocols associated with no mortality in 100 consecutive Fontan procedures	Apparently irrelevant titles and abstracts	No
Bertini, Roberto	2008	Radical nephrocapsulectomy and caval thrombectomy with extracorporeal circulation and deep hypothermic circulatory arrest in right anterior minithoracotomy: A minimally invasive approach	Apparently irrelevant titles and abstracts	No
Seo, II Sook	2007	Management of Perioperative Hypothermia	Apparently irrelevant titles and abstracts	No
Bakir, I.	2007	Minimally invasive aortic root replacement: a bridge too far?	Apparently irrelevant titles and abstracts	No
Kalfa, Nicolas	2007	Multicentric assessment of the safety of neonatal videosurgery	Apparently irrelevant titles and abstracts	No
Fehrenbacher, John W.	2007	Optimal end-organ protection for thoracic and thoracoabdominal aortic aneurysm repair using deep hypothermic circulatory arrest	Apparently irrelevant titles and abstracts	No
Runge, M.	2006	Evaluation of myocardial metabolism with microdialysis after protection with cold blood- or cold crystalloid cardioplegia.: A porcine model	Apparently irrelevant titles and abstracts	No
Hsia, Tain-Yen	2006	Factors influencing neurologic outcome after neonatal cardiopulmonary bypass: What we can and cannot control	Apparently irrelevant titles and abstracts	No
Hou, Xiao-Tong	2006	Femoral artery cannulation in Stanford type A aortic dissection operations.	Apparently irrelevant titles and abstracts	No
Asensio, Juan A.	2006	Femoral vessel injuries:: Analysis of factors predictive of outcomes	Apparently irrelevant titles and abstracts	No
Khaladj, Nawid	2006	Hypothermic circulatory arrest with selective antegrade cerebral perfusion in aortic arch surgery: A risk factor analysis for adverse outcome in 501 patients	Apparently irrelevant titles and abstracts	No
Pullen, W. H.	2006	Hypothyroid dogs treated with intravenous levothyroxine	Apparently irrelevant titles and abstracts	No
Bec, L.	2006	Is hypothermia a benefit? Von Willebrand factor in pediatric cardiopulmonary bypass	Apparently irrelevant titles and abstracts	No
Hsiung, Ming C.	2006	Long-term survival and prognostic implications after coronary artery bypass grafting in Chinese patients with coronary artery disease	Apparently irrelevant titles and abstracts	No
Pacini, Davide	2006	Methods of cerebral protection in surgery of the thoracic aorta.	Apparently irrelevant titles and abstracts	No
Ning, Xue-Han	2006	Mild hypothermic cross adaptation resists hypoxic injury in hearts: A brief review	Apparently irrelevant titles and abstracts	No
Bergeron, P.	2006	New hybrid sequential treatment of Stanford type A acute aortic dissections extending to the aortic arch	Apparently irrelevant titles and abstracts	No
Pacini, D.	2006	Nine years experience of aortic arch repair with the aid of antegrade selective cerebral perfusion	Apparently irrelevant titles and abstracts	No
Anderson, Peter M.	2006	Novel therapeutic approaches in pediatric and young adult sarcomas.	Apparently irrelevant titles and abstracts	No
Hu, Xiao-Peng	2006	One-stage total or subtotal aortic replacement	Apparently irrelevant titles and abstracts	No
Irarrazaval L, Manuel J.	2006	Partial or total replacement of the aortic arch.: Experience in 23 patients	Apparently irrelevant titles and abstracts	No
Boettcher, W.	2006	Transfusion-free cardiopulmonary bypass in four Jehovah's Witness' patients weighing less than 5 kg	Apparently irrelevant titles and abstracts	No
Sakamoto, Sachiyo	2005	[A case report of a patient who developed hemiparaplegia with multiple cerebral infarction during thoracoabdominal aortic aneurysm repair].	Apparently irrelevant titles and abstracts	No
Colomina, M. J.	2005	[Anesthesia for scoliosis surgery: preoperative assessment and risk screening of patients undergoing surgery to correct spinal deformity].	Apparently irrelevant titles and abstracts	No
Tenorio, Sergio Bernardo	2005	[Anesthesia for the newborn submitted to cardiac surgery with cardiopulmonary bypass.].	Apparently irrelevant titles and abstracts	No
Martinez-Salamanca, Juan Ignacio	2005	[Surgical treatment of renal adenocarcinoma with venous thrombus].	Apparently irrelevant titles and abstracts	No
Bahar, I.	2005	Acute renal failure following open heart surgery: risk factors and prognosis	Apparently irrelevant titles and abstracts	No
Shore-Lesserson, L.	2005	Antifibrinolytic use and bleeding during surgery on the descending thoracic aorta: A multivariate analysis	Apparently irrelevant titles and abstracts	No
Freye, Enno	2005	Cerebral monitoring in the operating room and the intensive care unit - an introductory for the clinician and a guide for the novice wanting to open a window to the brain. Part II: Sensory-evoked potentials (SSEP, AEP, VEP).	Apparently irrelevant titles and abstracts	No
Torrie, J. J.	2005	Comparison of forced-air warming and radiant heating during transurethral prostatic resection under spinal anaesthesia	Apparently irrelevant titles and abstracts	No
Elahi, Maqsood	2005	Direct complications of repeat median sternotomy in adults.	Apparently irrelevant titles and abstracts	No
Boztug, N.	2005	Effects of use of thiopental plus mannitol or etomidate plus mannitol on cerebral ischemia during temporary occlusion of middle cerebral artery in intracranial aneurysm surgery	Apparently irrelevant titles and abstracts	No
Quillen, K.	2005	Efficacy of low-dose recombinant activated factor VII (rFVIIa) in massively transfused trauma patients with coagulopathy	Apparently irrelevant titles and abstracts	No
Ishikawa, T.	2005	Experience from "double.-insurance bypass." Surgical results and additional techniques to achieve complex aneurysm surgery in a safer manner	Apparently irrelevant titles and abstracts	No
Robles-Cervantes, J. A.	2005	Heating infiltration solutions used in tumescent liposuction:: Minimizing surgical risk	Apparently irrelevant titles and abstracts	No
Abelha, Fernando J.	2005	Hypothermia in a surgical intensive care unit.	Apparently irrelevant titles and abstracts	No
Hall, M. W.	2005	Hypothermia-induced platelet aggregation and cognitive decline in coronary artery bypass surgery: a pilot study	Apparently irrelevant titles and abstracts	No
Aranki, S. F.	2005	Hypothermic circulatory arrest enables aortic valve replacement in patients with unclampable aorta	Apparently irrelevant titles and abstracts	No
Levin, D. A.	2005	Profound hypothermia with alpha-stat pH management during open-heart surgery is associated with choreoathetosis	Apparently irrelevant titles and abstracts	No
Coert, B. A.	2005	Revascularization of the posterior circulation	Apparently irrelevant titles and abstracts	No
Strauch, J. T.	2005	Selective cerebral perfusion via right axillary artery direct cannulation for aortic arch surgery	Apparently irrelevant titles and abstracts	No
Parker, M. J.	2004	Surgery in elderly patients	Apparently irrelevant titles and abstracts	No
Gasiavelis, N.	2004	Surgical closure of patent foramen ovale in patients with suspected paradoxical embolism: long-term results	Apparently irrelevant titles and abstracts	No
de Jong, R. H.	2001	Perioperative management of cosmetic liposuction	Apparently irrelevant titles and abstracts	No
Merlo, M.	2001	Personal experience of the treatment of ruptured aortic aneurysms. The prognostic evaluation of some parameters.

## Sheet: CINAHL
Author	year	Title	Exclusion of cause	Whether to include
Zhao, J. L.	2024	Association between intraoperative hypothermia and outcomes in neonatal patients undergoing non-cardiac surgery.	Apparently irrelevant titles and abstracts	No
He, X. Y.	2024	Therapeutic strategy for totally thoracoscopic repeat mitral valve surgery under moderate hypothermia-induced ventricular fibrillation.	Apparently irrelevant titles and abstracts	No
Cao, Bingbing	2024	A multi-center study to predict the risk of intraoperative hypothermia in gynecological surgery patients using preoperative variables.	Apparently irrelevant titles and abstracts	No
Meng, Shuai	2024	Analysis of surgical site infection and tumour-specific survival rate in patients with renal cell carcinoma after laparoscopic radical nephrectomy.	Apparently irrelevant titles and abstracts	No
Maximovici, Madalina-Mihaela	2024	ANTEROGRADE CEREBRAL PERFUSION IN ACUTE TYPE A AORTIC DISSECTION.	Apparently irrelevant titles and abstracts	No
Shim, Jung-Woo	2024	Clinical Efficacy of 10 Min of Active Prewarming for Preserving Patient Body Temperature during Percutaneous Nephrolithotomy: A Prospective Randomized Controlled Trial.	Apparently irrelevant titles and abstracts	No
Wang, Lei	2024	Clinical outcomes of mild versus moderate hypothermic circulatory arrest with antegrade cerebral perfusion in adult aortic arch surgery: A systematic review and meta-analysis.	Apparently irrelevant titles and abstracts	No
Wang, Yonghong	2024	Construction and validation of a postoperative hypothermia prediction model in elderly patients undergoing colorectal surgery.	Apparently irrelevant titles and abstracts	No
Yang, Ji-Ping	2024	Construction of risk prediction model for hypothermia during pancreaticoduodenectomy.	Apparently irrelevant titles and abstracts	No
Lou, Jiaqi	2024	Development and validation of a nomogram to predict hypothermia in adult burn patients during escharectomy under general anesthesia.	Apparently irrelevant titles and abstracts	No
Yuan, Xi	2024	Development and Validation of a Predictive Model for Intraoperative Hypothermia in Elderly Patients Undergoing Craniocerebral Tumor Resection: A Retrospective Cohort Study.	Apparently irrelevant titles and abstracts	No
Cho, Joonho	2024	Effect of 10 Minutes of Prewarming and Prewarmed Intravenous Fluid Administration on the Core Temperature of Patients Undergoing Transurethral Surgery under General Anesthesia.	Apparently irrelevant titles and abstracts	No
Huniler, Hatice Cansu	2024	Effects of Perioperative Hypothermia on Extubation, Recovery Time, and Postoperative Shivering in Breast Surgery.	Apparently irrelevant titles and abstracts	No
Nager, Gabriela Borges	2024	Efficacy and safety of adenosine, rapid ventricular pacing and hypothermia in cerebral aneurysms clipping: a systematic review and meta-analysis.	Apparently irrelevant titles and abstracts	No
Morris, Courtney A.	2024	Evidence-Based Guidelines for Prevention of Inadvertent Hypothermia in Total Joint Arthroplasty	Apparently irrelevant titles and abstracts	No
Yang, Huiqiong	2024	Factors Influencing the Occurrence of Intraoperative Hypothermia in Patients Undergoing General Anesthesia Intervention: A Study in a Tertiary Care Hospital.	Apparently irrelevant titles and abstracts	No
Lee, Sou Hyun	2024	Hybrid operating rooms and the risk of postoperative hypothermia in pregnant women with placenta previa: A retrospective cohort study.	Apparently irrelevant titles and abstracts	No
Lee, Sou Hyun	2024	Hybrid operating rooms and the risk of postoperative hypothermia in pregnant women with placenta previa: A retrospective cohort study.	Apparently irrelevant titles and abstracts	No
Xu, Risheng	2024	Hypothermia is Associated with Improved Neurological Outcomes After Mechanical Thrombectomy.	Apparently irrelevant titles and abstracts	No
Andersen, Emily S.	2024	Impact of Intraoperative Hypothermia on Incidence of Infection in Implant-Based Breast Reconstruction.	Apparently irrelevant titles and abstracts	No
Shen, Chenyi	2024	Intraoperative hypothermia in patients with laparoscopic surgery: Influencing factors and prevention strategies.	Apparently irrelevant titles and abstracts	No
Muehlschlegel, Geeske	2024	Neurological Impact of Slower Rewarming during Bypass Surgery in Infants.	Apparently irrelevant titles and abstracts	No
Guliyev, Eltun	2024	Newborns are Prone to More Hypothermia in the Low Temperature of Operating Rooms.	Apparently irrelevant titles and abstracts	No
Liedl, Henry J. C.	2024	Normothermia to Decrease Surgical Site Infection Risk: Silver Bullet or Fool's Gold? A Retrospective Cohort Study.	Apparently irrelevant titles and abstracts	No
Stuart, Christina M.	2024	Perioperative hypothermia in robotic-assisted thoracic surgery: Incidence, risk factors, and associations with postoperative outcomes.	Apparently irrelevant titles and abstracts	No
Luo, Yuan-Xi	2024	Postoperative hyper-inflammation as a predictor of poor outcomes in patients with acute type A aortic dissection (ATAAD) undergoing surgical repair.	Apparently irrelevant titles and abstracts	No
Shen, Jun	2024	Predictive value of preoperative neutrophil to lymphocyte ratio and platelet to lymphocyte ratio combined with operating room factors for surgical site infection after laparoscopic radical nephrectomy in renal cell carcinoma patients.	Apparently irrelevant titles and abstracts	No
Feyling, Anders C.	2024	Preventing hypothermia in pediatric neurosurgery in Africa-A randomized controlled non-inferiority trial of insulation versus active warming.	Apparently irrelevant titles and abstracts	No
Ede, Jacob	2024	Retrograde cerebral perfusion reduces embolic and watershed lesions after acute type a aortic dissection repair with deep hypothermic circulatory arrest.	Apparently irrelevant titles and abstracts	No
Yan, Lupei	2024	Risk Factors for Accidental Perioperative Hypothermia in Major Abdominal Surgery: a Systematic Review and Meta-analysis.	Apparently irrelevant titles and abstracts	No
Wang, Xiaoliang	2024	Risk Factors for Perioperative Hypothermia in Pregnant Women undergoing Cesarean Section: A Systematic Review and Meta-Analysis.	Apparently irrelevant titles and abstracts	No
Guo, Ming Hao	2024	Risk score for arch reconstruction under circulatory arrest with hypothermia: The ARCH score.	Apparently irrelevant titles and abstracts	No
Nelson, Olivia	2024	Surgical neonates: A retrospective review of procedures and postoperative outcomes at a quaternary children's hospital.	Apparently irrelevant titles and abstracts	No
Shinohara, Yoshimi	2024	Surgical strategy for intracranial hemorrhage with accidental hypothermia in elderly individuals.	Apparently irrelevant titles and abstracts	No
Oh, Ye-Ji	2024	The Effect of Brief Warming during Induction of General Anesthesia and Warmed Intravenous Fluid on Intraoperative Hypothermia in Patients Undergoing Urologic Surgery.	Apparently irrelevant titles and abstracts	No
Mortazavi, Yousef	2024	The Effect of Warmed Serum on Shivering and Recovery Period of Patients Under General and Spinal Anesthesia: A Randomized Clinical Trial.	Apparently irrelevant titles and abstracts	No
Wang, Jiahan	2024	The relationship between intraoperative hypothermia and postoperative delirium: The PNDRFAP study.	Apparently irrelevant titles and abstracts	No
Liu, Yuwei	2023	[Correlation Between 6 Characteristics of Perioperative Hypothermia and Allogeneic Red Blood Cell Transfusion in Abdominal Surgery Patients].	Apparently irrelevant titles and abstracts	No
Fang, Y. H.	2023	[Risk factors of hyperlactatemia during pulmonary endarterectomy under deep hypothermic circulatory arrest and its influence on prognosis].	Apparently irrelevant titles and abstracts	No
Shi, Bo	2023	A Nomogram for Predicting Surgical Timing in Neonates with Necrotizing Enterocolitis.	Apparently irrelevant titles and abstracts	No
Yan, Lupei	2023	A Nomogram for Predicting Unplanned Intraoperative Hypothermia in Patients With Colorectal Cancer Undergoing Laparoscopic Colorectal Procedures.	Apparently irrelevant titles and abstracts	No
Ju, Jae-Woo	2023	Association between intraoperative body temperature and postoperative delirium: A retrospective observational study.	Apparently irrelevant titles and abstracts	No
Niu, Hao	2023	Case report: Unveiling the unforeseen: a catastrophic encounter of giant aortic aneurysm rupture during re-sternotomy in a patient with bicuspid aortic valve and previous surgical aortic valve replacement.	Apparently irrelevant titles and abstracts	No
Pitts, Leonard	2023	Cerebral Protection Strategies and Stroke in Surgery for Acute Type A Aortic Dissection.	Apparently irrelevant titles and abstracts	No
Tubog, Tito D.	2023	Combined Forced Air Warming and Warm Intravenous Fluid Strategy for Perioperative Hypothermia in Cesarean Delivery: A Systematic Review and Meta-Analysis.	Apparently irrelevant titles and abstracts	No
Chen, Yi-Chen	2023	Comparative effects of warming systems applied to different parts of the body on hypothermia in adults undergoing abdominal surgery: A systematic review and network meta-analysis of randomized controlled trials.	Apparently irrelevant titles and abstracts	No
Tian, Yan-Ni	2023	Comparative Efficacy of Six Active Warming Systems for Intraoperative Warming in Adult Patients Undergoing Laparoscopic Surgery: A Systematic Review and Network Meta-Analysis.	Apparently irrelevant titles and abstracts	No
Zhao, Bin	2023	Construction and validation of a risk prediction model for intraoperative hypothermia in elderly patients undergoing total hip arthroplasty.	Apparently irrelevant titles and abstracts	No
Li, Leilei	2023	Construction and validation of postoperative hypothermia prediction model for patients undergoing joint replacement surgery.	Apparently irrelevant titles and abstracts	No
Zhang, Baiyi	2023	Development and evaluation of a novel predictive nomogram for assessing the risk of intraoperative hypothermia in patients undergoing thoracoscopic pulmonary tumor surgery.	Apparently irrelevant titles and abstracts	No
Feng, Yunying	2023	Effect of active warming on perioperative cardiovascular outcomes: a systematic review and meta-analysis of randomized controlled trials.	Apparently irrelevant titles and abstracts	No
Qi, Xin	2023	Effect of Ice Slush on Reducing the Oculocardiac Reflex During Strabismus Surgery.	Apparently irrelevant titles and abstracts	No
Mohan, Chandra	2023	Effects of Pre-warming and Co-warming in Preventing Intraoperative Hypothermia.	Apparently irrelevant titles and abstracts	No
Pan, Shaobo	2023	Excision of left atrial myxoma under perfused ventricular fibrillation with hypothermia after coronary artery bypass grafting.	Apparently irrelevant titles and abstracts	No
Oh, Eun Jung	2023	Forced-air prewarming prevents hypothermia during living donor liver transplantation: a randomized controlled trial.	Apparently irrelevant titles and abstracts	No
Bang, Yu Jeong	2023	Frequency and risk factors for failed weaning from supplemental oxygen therapy after general anesthesia at a postanesthesia care unit: a retrospective cohort study.	Apparently irrelevant titles and abstracts	No
Pfeifer, Roman	2023	How to Clear Polytrauma Patients for Fracture Fixation: Results of a systematic review of the literature.	Apparently irrelevant titles and abstracts	No
Wang, Yi-Chia	2023	Hypothermia is an independent risk factor for prolonged ICU stay in coronary artery bypass surgery: an observational study.	Apparently irrelevant titles and abstracts	No
Ghia, Samit	2023	Hypothermic Circulatory Arrest in Adult Aortic Arch Surgery: A Review of Hypothermic Circulatory Arrest and its Anesthetic Implications.	Apparently irrelevant titles and abstracts	No
Aguet, Julien	2023	Impact of cardiopulmonary bypass on cerebrovascular autoregulation assessed by ultrafast ultrasound imaging.	Apparently irrelevant titles and abstracts	No
Chishom, Taylor A.	2023	Impact of Intraoperative Hypothermia on Autologous Breast Reconstruction.	Apparently irrelevant titles and abstracts	No
Kobayashi, Kei	2023	Impact of Reconstructing Intercostal Artery on Spinal Cord Circulation During Open Surgery for Thoracoabdominal Aortic Aneurysm.	Apparently irrelevant titles and abstracts	No
Güven, Betül	2023	Inadvertent Perioperative Hypothermia in Ambulatory Surgery Patients: Incidence, Risk Factors, and Prevention Initiatives.	Apparently irrelevant titles and abstracts	No
Wongyingsinn, Mingkwan	2023	Incidence and associated factors of perioperative hypothermia in adult patients at a university-based, tertiary care hospital in Thailand.	Apparently irrelevant titles and abstracts	No
Ohno, Tsukasa	2023	Incidence and clinical impact of silent pancreatitis after aortic arch surgery.	Apparently irrelevant titles and abstracts	No
Xu, Rongrong	2023	Incidence of postoperative hypothermia and shivering and risk factors in patients undergoing malignant tumor surgery: a retrospective study.	Apparently irrelevant titles and abstracts	No
Ma, Zhongkai	2023	Incidence of Unintentional Intraoperative Hypothermia and Its Risk Factors in Oral and Maxillofacial Surgery: A Prospective Study.	Apparently irrelevant titles and abstracts	No
Li, Li	2023	Intraoperative accidental hypothermia as a probable cause of malignant ventricular arrhythmias in an elderly patient undergoing transurethral resection of prostate: A case report.	Apparently irrelevant titles and abstracts	No
Wang, Guojun	2023	Intraoperative body temperature and emergence delirium in elderly patients after non-cardiac surgery: A secondary analysis of a prospective observational study.	Apparently irrelevant titles and abstracts	No
Zhang, Man-Qing	2023	Intraoperative hypothermia in the neonate population: risk factors, outcomes, and typical patterns.	Apparently irrelevant titles and abstracts	No
Stan, Razvan C.	2023	and Post-Surgery Sepsis.	Apparently irrelevant titles and abstracts	No
Liu, Ling	2023	Modified intraoperative temperature management prevents prolonged length of stay after head and neck surgery with free flap reconstruction.	Apparently irrelevant titles and abstracts	No
Keles, Ercan	2023	Non-heparin-induced thrombocytopenia in patients after open-heart surgery.	Apparently irrelevant titles and abstracts	No
Gustafsson, Ingrid L.	2023	a phenomenographic study.	Apparently irrelevant titles and abstracts	No
Panfilov, Dmitri	2023	Partial aortic arch replacement without circulatory arrest: A case study.	Apparently irrelevant titles and abstracts	No
Munday, Judy	2023	Perioperative temperature monitoring for patient safety: A period prevalence study of five hospitals.	Apparently irrelevant titles and abstracts	No
Zhang, Ting	2023	The Effect of Preoperative Oral Carbohydrate on the Incidence of Complications in PACU After General Anesthesia: A Prospective Cohort Study.	Apparently irrelevant titles and abstracts	No
Prabhu, Shamit S.	2023	The effects of prolonged intraoperative hypothermia on patient outcomes in immediate implant-based breast reconstruction.	Apparently irrelevant titles and abstracts	No
Peng, Ling	2023	The incidence, risk factors and outcomes of impaired cerebral autoregulation in aortic arch surgery: a single-center, retrospective cohort study.	Apparently irrelevant titles and abstracts	No
Yan, Yanhong	2023	Thoracic Paravertebral Block Decreased Body Temperature in Thoracoscopic Lobectomy Patients: A Randomized Controlled Trial.	Apparently irrelevant titles and abstracts	No
Park, Sung Jun	2023	Unsolved issues in acute type A aortic dissection.	Apparently irrelevant titles and abstracts	No
Chen, Ying	2022	[A Prediction Model for Estimating Risk of Intraoperative Hypothermia in Patients Undergoing General Anesthesia:A Prospective Multicenter Study].	Apparently irrelevant titles and abstracts	No
Wakabayashi, Ryo	2022	A Call for Real-Time Bispectral Index and Electroencephalogram Monitoring in a Patient Undergoing Aortic Surgery.	Apparently irrelevant titles and abstracts	No
Li, Li	2022	A Retrospective Analysis of the Postoperative Effect of Intraoperative Hypothermia on Deep Vein Thrombosis After Intracranial Tumor Resection.	Apparently irrelevant titles and abstracts	No
Pu, Jia	2022	A Systematic Review and Meta-Analysis of Risk Factors for Unplanned Intraoperative Hypothermia Among Adult Surgical Patients.	Apparently irrelevant titles and abstracts	No
Sessler, Daniel I.	2022	Aggressive intraoperative warming versus routine thermal management during non-cardiac surgery (PROTECT): a multicentre, parallel group, superiority trial.	Apparently irrelevant titles and abstracts	No
Dagli, Recai	2022	Are Operating Rooms With Laminar Airflow a Risk for Inadvertent Perioperative Hypothermia During Ureterorenoscopic Lithotripsy Under Spinal Anesthesia? A Prospective Randomized Clinical Trial.	Apparently irrelevant titles and abstracts	No
Luze, Hanna	2022	Assessment of Mastectomy Skin Flaps for Immediate Reconstruction with Implants via Thermal Imaging—A Suitable, Personalized Approach?	Apparently irrelevant titles and abstracts	No
Lynch, Jennifer M.	2022	Association of Ongoing Cerebral Oxygen Extraction During Deep Hypothermic Circulatory Arrest With Postoperative Brain Injury.	Apparently irrelevant titles and abstracts	No
Abjigitova, Djamila	2022	Cerebral protection in aortic arch surgery: systematic review and meta-analysis.	Apparently irrelevant titles and abstracts	No
Cho, Sung-Ae	2022	Clinical efficacy of short-term prewarming in elderly and adult patients: A prospective observational study.	Apparently irrelevant titles and abstracts	No
Salem, Mohamed	2021	Risk Factors for Mortality in Acute Aortic Dissection Type A: A Centre Experience Over 15 Years.	Apparently irrelevant titles and abstracts	No
Li, Bo	2021	Risk factors of continuous renal replacement therapy following total aortic arch replacement under moderate hypothermia.	Apparently irrelevant titles and abstracts	No
Yan, Lupei	2021	Risk Prediction Models for Inadvertent Intraoperative Hypothermia: A Systematic Review.	Apparently irrelevant titles and abstracts	No
Friedrich, Christine	2021	Sex-Specific Outcome after Ascending Aortic Surgery in Moderate Hypothermic Circulatory Arrest.	Apparently irrelevant titles and abstracts	No
Wang, Mindan	2021	Summary of the best evidence for the prevention of intraoperative unplanned hypothermia in patients undergoing laparoscopic surgery.	Apparently irrelevant titles and abstracts	No
Kirmani, Batool F.	2021	Super-Refractory Status Epilepticus: Prognosis and Recent Advances in Management.	Apparently irrelevant titles and abstracts	No
Charles-Lozoya, Sergio	2021	Survival at 30 days in elderly patients with hip fracture surgery who were exposed to hypothermia: Survival study.	Apparently irrelevant titles and abstracts	No
Sümer, Ismail	2021	The Effect of Intraoperative Body Temperature on Postoperative Nausea and Vomiting in Pediatric Patients.	Apparently irrelevant titles and abstracts	No
Sari, Suleyman	2021	The incidence of inadvertent perioperative hypothermia in patients undergoing general anesthesia and an examination of risk factors.	Apparently irrelevant titles and abstracts	No
Liu, Mei	2021	The related factors and countermeasures of hypothermia in patients during the anesthesia recovery period.	Apparently irrelevant titles and abstracts	No
Ochoa, Juan G.	2021	Treatment of Super-Refractory Status Epilepticus: A Review.	Apparently irrelevant titles and abstracts	No
Ghincea, Christian V.	2021	Utility of neuromonitoring in hypothermic circulatory arrest cases for early detection of stroke: Listening through the noise.	Apparently irrelevant titles and abstracts	No
Xu, He	2021	Value of Active Warming Devices for Intraoperative Hypothermia Prevention-A Meta-Analysis and Cost-Benefit Analysis.	Apparently irrelevant titles and abstracts	No
Dietrichs, Erik Sveberg	2020	A novel ECG-biomarker for cardiac arrest during hypothermia.	Apparently irrelevant titles and abstracts	No
Mishra, Priyanka	2020	Anesthetic considerations and goals in robotic pediatric surgery: a narrative review.	Apparently irrelevant titles and abstracts	No
Wang, Xiaomeng	2020	Aortic arch surgery with hypothermic circulatory arrest and unilateral antegrade cerebral perfusion: Perioperative outcomes.	Apparently irrelevant titles and abstracts	No
Yamada, Koji	2020	Association Between Normothermia at the End of Surgery and Postoperative Complications Following Orthopedic Surgery.	Apparently irrelevant titles and abstracts	No
Nam, Karam	2020	Association Between Postoperative Body Temperature and All-Cause Mortality After Off-Pump Coronary Artery Bypass Graft Surgery: A Retrospective Observational Study.	Apparently irrelevant titles and abstracts	No
Enomoto, Masahide	2020	Cardiac Surgery Using Hypothermic Circulatory Arrest in a Case of Essential Thrombocythemia.	Apparently irrelevant titles and abstracts	No
Kulyabin, Y. Y.	2020	Clinical Assessment of Perfusion Techniques During Surgical Repair of Coarctation of Aorta With Aortic Arch Hypoplasia in Neonates: A Pilot Prospective Randomized Study.	Apparently irrelevant titles and abstracts	No
Lazopoulos, George	2020	Debranching-first and proximal arch replacement for an innominate artery aneurysm: a case study.	Apparently irrelevant titles and abstracts	No
Rodriguez-Diaz, Jenniffer M.	2020	Decreased incidence of perioperative inadvertent hypothermia and faster anesthesia recovery with increased environmental temperature: A nonrandomized controlled study.	Apparently irrelevant titles and abstracts	No
Uggen, Christopher	2020	Editorial Commentary: Just Getting Warmed Up: Risks, Benefits, and Economics of Active Warming Devices.	Apparently irrelevant titles and abstracts	No
Bellusse, Gislaine Cristhina	2020	Effect of perioperative hyperglycemia on surgical site infection in abdominal surgery: A prospective cohort study.	Apparently irrelevant titles and abstracts	No
Arora, Lovkesh	2019	Spinal cord perfusion protection for thoraco-abdominal aortic aneurysm surgery.	Apparently irrelevant titles and abstracts	No
Oderda, Marco	2019	The impact of warmed and humidified CO<sub>2</sub> insufflation during robotic radical prostatectomy: Results of a randomized controlled trial.	Apparently irrelevant titles and abstracts	No
Groene, Philipp	2019	The influence of body mass index on temperature management during general anaesthesia-A prospective observational study.	Apparently irrelevant titles and abstracts	No
Lin, Yong	2019	The risk factors for postoperative cerebral complications in patients with Stanford type a aortic dissection.	Apparently irrelevant titles and abstracts	No
Jahandiez, Vincent	2019	Therapeutic Hypothermia After Cardiac Arrest: Involvement of the Risk Pathway in Mitochondrial PTP-Mediated Neuroprotection.	Apparently irrelevant titles and abstracts	No
Boos, Vinzenz	2019	Therapeutic Hypothermia After Perinatal Asphyxia in Infants With Severe, Ductal-Dependent Congenital Heart Disease.	Apparently irrelevant titles and abstracts	No
Miyazaki, Ryohei	2019	Visceral fat, but not subcutaneous fat, is associated with lower core temperature during laparoscopic surgery.	Apparently irrelevant titles and abstracts	No
Miyazaki, Ryohei	2019	What is the predictor of the intraoperative body temperature in abdominal surgery?	Apparently irrelevant titles and abstracts	No
Rogers, A. D.	2018	A quality improvement project incorporating preoperative warming to prevent perioperative hypothermia in major burns.	Apparently irrelevant titles and abstracts	No
Choi, Ji-Won	2018	A retrospective analysis on the relationship between intraoperative hypothermia and postoperative ileus after laparoscopic colorectal surgery.	Apparently irrelevant titles and abstracts	No
Emmert, Alexander	2018	Association between perioperative hypothermia and patient outcomes after thoracic surgery: A single center retrospective analysis.	Apparently irrelevant titles and abstracts	No
Siddiqi, Shirin	2018	Bretschneider and del Nido solutions: Are they safe for coronary artery bypass grafting? If so, how should we use them?	Apparently irrelevant titles and abstracts	No
Vedovelli, Luca	2018	Cardiopulmonary-Bypass Glial Fibrillary Acidic Protein Correlates With Neurocognitive Skills.	Apparently irrelevant titles and abstracts	No
Li, Jiachen	2018	Changes in coagulation factor XII and its function during aortic arch surgery for acute aortic dissection-a prospective observational study.	Apparently irrelevant titles and abstracts	No
Hassani, Valiollah	2018	Comparative Study of the Effect of Warming at Various Temperatures on Biochemical, Hematologic, and Hemodynamic Parameters During Spinal Fusion Surgery Under Intravenous Anesthesia.	Apparently irrelevant titles and abstracts	No
Corno, Antonio F.	2018	Comparison of Early Outcomes for Normothermic and Hypothermic Cardiopulmonary Bypass in Children Undergoing Congenital Heart Surgery.	Apparently irrelevant titles and abstracts	No
Shaw, Clarissa A.	2017	Effectiveness of active and passive warming for the prevention of inadvertent hypothermia in patients receiving neuraxial anesthesia: A systematic review and meta-analysis of randomized controlled trials.	Apparently irrelevant titles and abstracts	No
Koc, Baris B.	2017	Effectiveness of Early Warming With Self-Warming Blankets on Postoperative Hypothermia in Total Hip and Knee Arthroplasty.	Apparently irrelevant titles and abstracts	No
Yi, Jie	2017	Establishment and Validation of a Prediction Equation to Estimate Risk of Intraoperative Hypothermia in Patients Receiving General Anesthesia.	Apparently irrelevant titles and abstracts	No
Herajärvi, Johanna	2017	Exploring effects of remote ischemic preconditioning in a pig model of hypothermic circulatory arrest.	Apparently irrelevant titles and abstracts	No
Kanaya, Akihiro	2017	Factors affecting extubation time following pediatric ambulatory surgery: an analysis using electronic anesthesia records from an academic university hospital.	Apparently irrelevant titles and abstracts	No
Zierer, Andreas	2017	Fifteen years of surgery for acute type A aortic dissection in moderate-to-mild systemic hypothermia†.	Apparently irrelevant titles and abstracts	No
Dubovoy, Anna	2017	Forbidden word entropy of cerebral oximetric values predicts postoperative neurocognitive decline in patients undergoing aortic arch surgery under deep hypothermic circulatory arrest.	Apparently irrelevant titles and abstracts	No
Kyang, Lee S.	2017	Gastric perforation following cytoreductive surgery and perioperative intraperitoneal chemotherapy: a case series of six.	Apparently irrelevant titles and abstracts	No
Englum, Brian R.	2017	Hypothermia and cerebral protection strategies in aortic arch surgery: a comparative effectiveness analysis from the STS Adult Cardiac Surgery Database.	Apparently irrelevant titles and abstracts	No
Raut, Monish S.	2016	Bentall Surgery in a Patient with Cold Agglutinin and Antiphospholipid Antibody: Double Trouble.	Apparently irrelevant titles and abstracts	No
Buonocore, Marianna	2016	Cerebral perfusion issues in acute type A aortic dissection without preoperative malperfusion: how do surgical factors affect outcomes?	Apparently irrelevant titles and abstracts	No
Sapatnekar, Suneeti	2016	Cold Antibodies in Cardiovascular Surgery: Is Preoperative Screening Necessary?	Apparently irrelevant titles and abstracts	No
Banerjee, Prerana	2016	Computed Tomography Scan Predicts Abdominal Interventions but Not Stroke after Surgery for Acute Type A Aortic Dissection.	Apparently irrelevant titles and abstracts	No
Giannoudi, M.	2016	Damage control resuscitation: lessons learned.	Apparently irrelevant titles and abstracts	No
Bayir, H.	2016	Effect of perioperative inadvertent hypothermia on the ECG parameters in patients undergoing transurethral resection.	Apparently irrelevant titles and abstracts	No
Mullier, F.	2016	Facing coagulation disorders after acute trauma.	Apparently irrelevant titles and abstracts	No
Sabzehei, Mohammad Kazem	2016	Factors Affecting the Complications of Interhospital Transfer of Neonates Referred to the Neonatal Intensive Care Unit of Besat Hospital in 2012–2013.	Apparently irrelevant titles and abstracts	No
Dent, Brian T.	2016	Forced-Air Warming Provides Better Control of Body Temperature in Porcine Surgical Patients.	Apparently irrelevant titles and abstracts	No
Birch, Daniel W.	2016	Heated insufflation with or without humidification for laparoscopic abdominal surgery.	Apparently irrelevant titles and abstracts	No
Sultan, Ibrahim	2016	Hybrid Techniques for Aortic Arch Aneurysm Repair.	Apparently irrelevant titles and abstracts	No
Klinkova, A. S.	2015	[Risk of Cerebral Complications of Surgical Treatment of Patients With Chronic Pulmonary Embolism].	Apparently irrelevant titles and abstracts	No
Hidaka, Toshikazu	2015	A case of transient hypothermia after trans-lamina terminalis and third ventricle clipping of an extremely high-position basilar tip aneurysm.	Apparently irrelevant titles and abstracts	No
Wrigley, Paige F.	2015	A Review of the Evidence: Prewarming Adults Prior to General Anesthesia in the Prevention of Unplanned Perioperative Hypothermia	Apparently irrelevant titles and abstracts	No
Lewis, Sharon R.	2015	Alpha-2 adrenergic agonists for the prevention of shivering following general anaesthesia.	Apparently irrelevant titles and abstracts	No
Sistino, Joseph J.	2015	Association Between Method of Cerebral Protection During Neonatal Aortic Arch Surgery and Attention Deficit/Hyperactivity Disorder.	Apparently irrelevant titles and abstracts	No
Park, Fiona Daye	2015	Clinical considerations in the use of forced-air warming blankets during orthognathic surgery to avoid postanesthetic shivering.	Apparently irrelevant titles and abstracts	No
Lazzeri, Chiara	2015	Clinical significance of lactate in acute cardiac patients.	Apparently irrelevant titles and abstracts	No
Strube, Peter D.	2015	Combat Anesthesia: A Case Report of a Gunshot Wound and New Trauma Protocols.	Apparently irrelevant titles and abstracts	No
Shen, Jun	2015	Combination of warming blanket and prewarmed intravenous infusion is effective for rewarming in infants with postoperative hypothermia in China.	Apparently irrelevant titles and abstracts	No
Bender, Miriam	2015	Comparing new-technology passive warming versus traditional passive warming methods for optimizing perioperative body core temperature.	Apparently irrelevant titles and abstracts	No
Galvin, Imelda M.	2015	Cooling for cerebral protection during brain surgery.	Apparently irrelevant titles and abstracts	No
Welchering, Nils	2015	Dexmedetomidine and fentanyl exhibit temperature dependent effects on human respiratory cilia.	Apparently irrelevant titles and abstracts	No
Costanzo, Silvia	2014	A proposed methodology to control body temperature in patients at risk of hypothermia by means of active rewarming systems.	Apparently irrelevant titles and abstracts	No
Isoda, Susumu	2014	A stepwise aortic clamp procedure to treat porcelain aorta associated with aortic valve stenosis and hemodialysis.	Apparently irrelevant titles and abstracts	No
Jeong, Wooju	2014	Bimanual examination of the retrieved specimen and regional hypothermia during robot-assisted radical prostatectomy: a novel technique for reducing positive surgical margin and achieving pelvic cooling.	Apparently irrelevant titles and abstracts	No
Kuwajima, Ken	2014	Deep hypothermic circulatory arrest for hemiarch replacement in a pediatric patient with moyamoya disease.	Apparently irrelevant titles and abstracts	No
Baucom, Rebeccah B.	2014	Defining intraoperative hypothermia in ventral hernia repair.	Apparently irrelevant titles and abstracts	No
Singh, Rajeev	2014	Effect of irrigation fluid temperature on core temperature and hemodynamic changes in transurethral resection of prostate under spinal anesthesia.	Apparently irrelevant titles and abstracts	No
Parodi, Dante	2014	Effect of warmed irrigation solution on core body temperature during hip arthroscopy for femoroacetabular impingement.	Apparently irrelevant titles and abstracts	No
Albanesi, Frederique	2014	Incidence and risk factors for Contegra graft infection following right ventricular outflow tract reconstruction: long-term results.	Apparently irrelevant titles and abstracts	No
Warttig, Sheryl	2014	Interventions for treating inadvertent postoperative hypothermia.	Apparently irrelevant titles and abstracts	No
Kaneko, Tsuyoshi	2014	Is there a need for adjunct cerebral protection in conjunction with deep hypothermic circulatory arrest during noncomplex hemiarch surgery?	Apparently irrelevant titles and abstracts	No
Cools, E.	2014	Junctional ectopic tachycardia after congenital heart surgery.	Apparently irrelevant titles and abstracts	No
Bertholee, Daphne	2013	Blood concentrations of cefuroxime in cardiopulmonary bypass surgery.	Apparently irrelevant titles and abstracts	No
Sistino, J. J.	2013	Commentary on: Attention deficit/hyperactivity disorder after neonatal surgery: review of the pathophysiology and risk factors.	Apparently irrelevant titles and abstracts	No
Iba, Yutaka	2013	Contemporary open aortic arch repair with selective cerebral perfusion in the era of endovascular aortic repair.	Apparently irrelevant titles and abstracts	No
Drury, Paul P.	2013	Deep hypothermic circulatory arrest during the arterial switch operation is associated with reduction in cerebral oxygen extraction but no increase in white matter injury.	Apparently irrelevant titles and abstracts	No
Buckley, Erin M.	2013	Early postoperative changes in cerebral oxygen metabolism following neonatal cardiac surgery: effects of surgical duration.	Apparently irrelevant titles and abstracts	No
Han, S. B.	2013	Effect of active airway warming on body core temperature during adult liver transplantation.	Apparently irrelevant titles and abstracts	No
Fettes, Sondra	2013	Effect of preoperative forced-air warming on postoperative temperature and postanesthesia care unit length of stay.	Apparently irrelevant titles and abstracts	No
Billeter, Adrian T.	2012	Does clinically relevant temperature change miRNA and cytokine expression in whole blood?	Apparently irrelevant titles and abstracts	No
van Putte, Bart P.	2012	Early and late outcome after aortic root replacement with a mechanical valve prosthesis in a series of 528 patients.	Apparently irrelevant titles and abstracts	No
Clifton, Guy L.	2012	Early induction of hypothermia for evacuated intracranial hematomas: a post hoc analysis of two clinical trials.	Apparently irrelevant titles and abstracts	No
Wass, C. Thomas	2012	Effect of General Anesthesia in Patients With Cerebral Palsy at the Turn of the New Millennium: A Population-Based Study Evaluating Perioperative Outcome and Brief Overview of Anesthetic Implications of This Coexisting Disease.	Apparently irrelevant titles and abstracts	No
Haldenwang, Peter L.	2012	Evaluation of risk factors for transient neurological dysfunction and adverse outcome after repair of acute type A aortic dissection in 122 consecutive patients.	Apparently irrelevant titles and abstracts	No
Maureira, Juan-Pablo	2012	Failure of Marfan anatomic criteria to predict risk of aortic dissection in Turner syndrome: necessity of specific adjusted risk thresholds.	Apparently irrelevant titles and abstracts	No
Coon, Devin	2012	Hypothermia and complications in postbariatric body contouring.	Apparently irrelevant titles and abstracts	No
Belway, D.	2011	Temperature management and monitoring practices during adult cardiac surgery under cardiopulmonary bypass: results of a Canadian national survey.	Apparently irrelevant titles and abstracts	No
Beltramini, Amanda M.	2011	Thermoregulation and risk of surgical site infection.	Apparently irrelevant titles and abstracts	No
Hart, Stuart R.	2011	Unintended perioperative hypothermia.	Apparently irrelevant titles and abstracts	No
Mahaney, Kelly B.	2011	Variation of patient characteristics, management, and outcome with timing of surgery for aneurysmal subarachnoid hemorrhage.	Apparently irrelevant titles and abstracts	No
Findlater, Rhonda R.	2011	When blood runs cold: cold agglutinins and cardiac surgery.	Apparently irrelevant titles and abstracts	No
Brücken, A.	2010	[Current developments in xenon research. Importance for anesthesia and intensive care medicine].	Apparently irrelevant titles and abstracts	No
Liu, Nan	2010	[The relative risk factors analysis of hepatic dysfunction following aortic dissection repair].	Apparently irrelevant titles and abstracts	No
ter Horst, H. J.	2010	Amplitude integrated electroencephalographic activity in infants with congenital heart disease before surgery	Apparently irrelevant titles and abstracts	No
Frey, Joana M.	2010	CO2 insufflation influences the temperature of the open surgical wound.	Apparently irrelevant titles and abstracts	No
Tzen, Yi-Ting	2010	Effects of local cooling on sacral skin perfusion response to pressure: implications for pressure ulcer prevention.	Apparently irrelevant titles and abstracts	No
Joshi, Brijen	2010	Impaired autoregulation of cerebral blood flow during rewarming from hypothermic cardiopulmonary bypass and its potential association with stroke.	Apparently irrelevant titles and abstracts	No
Piccardo, A.	2009	Should octogenarians be denied access to surgery for acute type A aortic dissection?	Apparently irrelevant titles and abstracts	No
Thieman, Corey	2009	Surgical Irrigation Fluids--To Warm or Not.	Apparently irrelevant titles and abstracts	No
Lee, Jae Hoon	2009	Unilateral antegrade selective cerebral perfusion in aortic surgery: clinical outcomes at different levels of hypothermia.	Apparently irrelevant titles and abstracts	No
Burns, Shari M.	2009	Unintentional hypothermia: implications for perianesthesia nurses.	Apparently irrelevant titles and abstracts	No
Luo, Hai-yan	2008	[Analysis of the risk factors of postoperative renal failure of type A aortic dissection].	Apparently irrelevant titles and abstracts	No
Rincón, D. A.	2008	[Construction and validation of a model to predict intraoperative hypothermia].	Apparently irrelevant titles and abstracts	No
Tschöp, J.	2008	[Epidural cooling. Neuroprotective treatment of thoracoabdominal aortic aneurysms].	Apparently irrelevant titles and abstracts	No
Itagaki, Taiga	2008	[Perioperative management for cardiovascular operations in two patients with cold agglutinin disease].	Apparently irrelevant titles and abstracts	No
Chiappini, Bruno	2004	Outcome after aortic valve replacement in octogenarians.	Apparently irrelevant titles and abstracts	No
Tsui, Steven S. L.	2004	Postoperative hypoxemia exacerbates potential brain injury after deep hypothermic circulatory arrest.	Apparently irrelevant titles and abstracts	No
Di Eusanio, Marco	2004	Separate grafts or en bloc anastomosis for arch vessels reimplantation to the aortic arch.	Apparently irrelevant titles and abstracts	No
Polderman, Kees H.	2004	Severe electrolyte disorders following cardiac surgery: a prospective controlled observational study.	Apparently irrelevant titles and abstracts	No
Gasiavelis, N.	2004	Surgical closure of patent foramen ovale in patients with suspected paradoxical embolism: long-term results.	Apparently irrelevant titles and abstracts	No
Campos Suárez, J. M.	2003	[Non-therapeutic intraoperative hypothermia: causes, complications, prevention, and treatment (part I)].	Apparently irrelevant titles and abstracts	No
Sadowski, Jerzy	2003	[Radiofrequency ablation in patients with persistent atrial fibrillation undergoing mitral valve replacement].	Apparently irrelevant titles and abstracts	No
Péterffy, Arpád	2003	[Surgery of aortic valve stenosis with porcelain aorta under hypothermic circulatory arrest].	Apparently irrelevant titles and abstracts	No
Yamada, Makiko	2003	Anesthetic management for clipping a giant basilar artery aneurysm with moderate hypothermia, extracorporeal circulation assistance, and propofol infusion.	Apparently irrelevant titles and abstracts	No
Ditsworth, Dara	2003	Apoptotic neuronal death following deep hypothermic circulatory arrest in piglets.	Apparently irrelevant titles and abstracts	No
Lehmann, Andreas	2003	Bispectral index-guided anesthesia in patients undergoing aortocoronary bypass grafting.	Apparently irrelevant titles and abstracts	No
Strauch, Justus T.	2003	Cerebral physiology and outcome after hypothermic circulatory arrest followed by selective cerebral perfusion.	Apparently irrelevant titles and abstracts	No

## Sheet: Embase
Author	year	Title	Exclusion of cause	Whether to include
Sacoto, D.	2024	A Deadly Outcome of Subclinical Hypothyroidism, A Case of Post-Operative Myxedema Coma	Apparently irrelevant titles and abstracts	No
Qin, Z.	2024	“Brain-First” Total Body Retrograde Perfusion and Retrograde Cerebral Perfusion in Hemi-Arch Replacement	Apparently irrelevant titles and abstracts	No
Tu, Y.	2024	A Retrospective Study Establishing a Nomogram Predictive Model for Postoperative High-Activity Delirium After Non-Cardiac Surgery	Apparently irrelevant titles and abstracts	No
Liu, A.	2024	Analysis of Adverse Events in the Postanesthesia Unit at a Tertiary Pediatric Hospital	Apparently irrelevant titles and abstracts	No
Meng, S.	2024	Analysis of surgical site infection and tumour-specific survival rate in patients with renal cell carcinoma after laparoscopic radical nephrectomy	Apparently irrelevant titles and abstracts	No
Dai, K.	2024	Analysis of the characteristic patterns and risk factors impacting the severity of intraoperative hypothermia in neonates	Apparently irrelevant titles and abstracts	No
Neumueller, M.	2024	Complications and mitigation in regional anesthesia	Apparently irrelevant titles and abstracts	No
Tang, Z.	2024	Curative effect analysis of robot-assisted drainage surgery in treatment of spontaneous hypertensive brainstem hemorrhage	Apparently irrelevant titles and abstracts	No
Frankort, J.	2024	Determinants of Neurological Outcome Following Elective and Emergency Open Thoracoabdominal Aortic Aneurysm Repair—A Retrospective Multi-Center Study	Apparently irrelevant titles and abstracts	No
Li, Q.	2024	Development and validation of a prediction model for delayed recovery from anesthesia in elderly lung adenocarcinoma patients underwent thoracoscopic radical resection	Apparently irrelevant titles and abstracts	No
Yuan, X.	2024	Development and Validation of a Predictive Model for Intraoperative Hypothermia in Elderly Patients Undergoing Craniocerebral Tumor Resection: A Retrospective Cohort Study	Apparently irrelevant titles and abstracts	No
Xia, F.	2024	Development and validation of an intraoperative hypothermia nomograph model for patients undergoing video-assisted thoracoscopic lobectomy: a retrospective study	Apparently irrelevant titles and abstracts	No
Lu, Z.	2024	Early prediction of intraoperative hypothermia in patients undergoing gynecological laparoscopic surgery: A retrospective cohort study	Apparently irrelevant titles and abstracts	No
Wang, A.	2024	Efficacy analysis of mechanical thrombectomy combined with prolonged mild hypothermia in the treatment of acute middle cerebral artery occlusion: a single-center retrospective cohort study	Apparently irrelevant titles and abstracts	No
Sun, P.	2024	Establishment of prediction model for postoperative delirium in elderly patients with mild stroke undergoing non-cardiac and non-intracranial surgery	Apparently irrelevant titles and abstracts	No
Herbst, A.	2024	AND POSTARREST HYPOTHERMIA	Apparently irrelevant titles and abstracts	No
Xu, R.	2024	Hypothermia is Associated with Improved Neurological Outcomes After Mechanical Thrombectomy	Apparently irrelevant titles and abstracts	No
Shou, B. L.	2024	Impact of intraoperative blood products, fluid administration, and persistent hypothermia on bleeding leading to reexploration after cardiac surgery	Apparently irrelevant titles and abstracts	No
Andersen, E. S.	2024	Impact of Intraoperative Hypothermia on Incidence of Infection in Implant-Based Breast Reconstruction	Apparently irrelevant titles and abstracts	No
Balbaa, A.	2024	INABILITY TO AMBULATE FOLLOWING COLONOSCOPY: AN UNEXPECTED COMPLICATION	Apparently irrelevant titles and abstracts	No
Tigchelaar, S. S.	2024	Incidence and Outcomes of Posterior Circulation Involvement in Moyamoya Disease	Apparently irrelevant titles and abstracts	No
Gupta, B.	2024	Incidence and Risk Factors for Postoperative Visual Loss after Cardiac Surgical Procedures: A Systematic Review	Apparently irrelevant titles and abstracts	No
Ramamoorthy, K.	2024	Incidence And Risk Factors For Shivering During Caesarean Section Under Spinal Anaesthesia And Treatment With Ondansetron Versus Tramadol.	Apparently irrelevant titles and abstracts	No
Ma, Z.	2024	INCIDENCE OF UNINTENTIONAL INTRAOPERATIVE HYPOTHERMIA AND ITS RISK FACTORS IN ORAL AND MAXILLOFACIAL SURGERY	Apparently irrelevant titles and abstracts	No
Tovikkai, P.	2024	Incidence, Outcomes, and Risk Factors of Intraoperative Cardiac Arrest During Orthotopic Liver Transplantation	Apparently irrelevant titles and abstracts	No
Niu, T.	2024	Influencing factors of unexpected postoperative hypothermia in patients undergoing da Vinci robot-assisted laparoscopic surgery for pancreatic cancer	Apparently irrelevant titles and abstracts	No
Borgna, L.	2024	Interdisciplinary work in congenital heart disease. hybrid strategy	Apparently irrelevant titles and abstracts	No
Zhang, R.	2024	Intraoperative temperature management during emergency cesarean section: a retrospective observational study	Apparently irrelevant titles and abstracts	No
Hijazi, E.	2024	Investigating outcomes of coronary artery bypass graft (CABG) surgery: a single-center retrospective study in Jordan	Apparently irrelevant titles and abstracts	No
Bennett, J. T.	2024	Kidney Protection During Surgery on the Thoracoabdominal Aorta: A Systematic Review	Apparently irrelevant titles and abstracts	No
Singh, M.	2024	LOW MEAN ARTERIAL PRESSURE IS NOT ASSOCIATED WITH POSTOPERATIVE DELIRIUM IN CARDIAC SURGERY PATIENTS	Apparently irrelevant titles and abstracts	No
Guliyev, E.	2024	Newborns are Prone to More Hypothermia in the Low Temperature of Operating Rooms	Apparently irrelevant titles and abstracts	No
Liedl, H. J. C.	2024	Normothermia to Decrease Surgical Site Infection Risk: Silver Bullet or Fool's Gold? A Retrospective Cohort Study	Apparently irrelevant titles and abstracts	No
Boos, V.	2024	Outcomes in very low birth weight infants with severe congenital heart defect	Apparently irrelevant titles and abstracts	No
Ranucci, M.	2024	Perfusion quality odds (PEQUOD) trial: validation of the multifactorial dynamic perfusion index as a predictor of cardiac surgery-associated acute kidney injury	Apparently irrelevant titles and abstracts	No
Stuart, C. M.	2024	Perioperative hypothermia in robotic-assisted thoracic surgery: Incidence, risk factors, and associations with postoperative outcomes	Apparently irrelevant titles and abstracts	No
Hernández-Alcázar, E. J.	2024	Perioperative hypothermia: a systematic review	Apparently irrelevant titles and abstracts	No
Barrera-Alonzo, C.	2024	PERIOPERATIVE RISK FACTORS ASSOCIATED WITH SEPSIS IN PATIENTS UNDERGOING CARDIOVASCULAR SURGERY WITH AND WITHOUT CARDIAC BYPASS	Apparently irrelevant titles and abstracts	No
Luo, Y. X.	2024	Postoperative hyper-inflammation as a predictor of poor outcomes in patients with acute type A aortic dissection (ATAAD) undergoing surgical repair	Apparently irrelevant titles and abstracts	No
Price, R.	2024	Postoperative Transglomerular Pressure Gradient Deficit Associated with Acute Kidney Injury in Cardiac Surgical Population	Apparently irrelevant titles and abstracts	No
Shen, J.	2024	Predictive value of preoperative neutrophil to lymphocyte ratio and platelet to lymphocyte ratio combined with operating room factors for surgical site infection after laparoscopic radical nephrectomy in renal cell carcinoma patients	Apparently irrelevant titles and abstracts	No
Das, S.	2024	Predictors of Surgical Site Infection: A Retrospective Study from A Tertiary Care Hospital of Coastal Odisha	Apparently irrelevant titles and abstracts	No
Mascarenhas, L.	2024	Purulent pericarditis caused by methicillin-sensitive Staphylococcus aureus bacteriuria	Apparently irrelevant titles and abstracts	No
de Wit, A.	2024	Risk factor targeted perioperative care reduces anastomotic leakage after colorectal surgery: the DoubleCheck study	Apparently irrelevant titles and abstracts	No
Huang, J.	2024	Risk factors for intraoperative hypothermia in patients receiving lung transplants	Apparently irrelevant titles and abstracts	No
Wang, X.	2024	Risk Factors for Perioperative Hypothermia in Pregnant Women undergoing Cesarean Section: A Systematic Review and Meta-Analysis	Apparently irrelevant titles and abstracts	No
Wu, J.	2024	Risk factors for permanent nerve damage after aortic arch surgery in patients with acute type A aortic dissection	Apparently irrelevant titles and abstracts	No
Helman, S.	2024	Significant risk factors associated with neonatal temperature trajectories after cardiopulmonary bypass surgery	Apparently irrelevant titles and abstracts	No
Gad, L.	2024	Spontaneous hemothorax from pleural adhesion disruption status post aortic valve replacement	Apparently irrelevant titles and abstracts	No
Lacquaniti, A.	2024	Surgical Aortic Valve Replacement and Renal Dysfunction: From Acute Kidney Injury to Chronic Disease	Apparently irrelevant titles and abstracts	No
Starr, J. P.	2024	Temperature and Neurologic Outcomes in Neonates Undergoing Cardiac Surgery: A Society of Thoracic Surgeons Study	Apparently irrelevant titles and abstracts	No
Zhang, Y.	2024	The Correlation Between Preoperative Perfusion Index and Intraoperative Hypothermia During Laparoscopic Radical Surgery for Urological Malignancies	Apparently irrelevant titles and abstracts	No
He, X. Y.	2024	Therapeutic strategy for totally thoracoscopic repeat mitral valve surgery under moderate hypothermia-induced ventricular fibrillation	Apparently irrelevant titles and abstracts	No
Hu, Q.	2024	Treating deep sternal wound infection with pectoralis major flap transposition: a systemic factor analysis of efficacy and safety	Apparently irrelevant titles and abstracts	No
Kapsner, L. A.	2024	Using Machine Learning and Feature Importance to Identify Risk Factors for Mortality in Pediatric Heart Surgery	Apparently irrelevant titles and abstracts	No
Aru, R. G.	2024	Utility of Motor Evoked Potentials in Open Thoracoabdominal Aortic Repair and Risk Factors Associated with Spinal Cord Ischemia	Apparently irrelevant titles and abstracts	No
Farrell, B. P.	2024	WHEN IT RAINS IT POURS: A CASE OF FUNGAL CARDIAC TAMPONADE AND MILIARY TUBERCULOSIS	Apparently irrelevant titles and abstracts	No
Meek, J.	2023	A RARE CASE OF ARTERIOCOLONIC FISTULA CAUSING MASSIVE GASTROINTESTINAL HEMORRHAGE	Apparently irrelevant titles and abstracts	No
Arnaoutakis, G. J.	2023	Acute Kidney Injury in Patients Undergoing Surgery for Type A Acute Aortic Dissection	Apparently irrelevant titles and abstracts	No
Duong, M. D.	2023	Acute kidney injury post-abdominal surgery in infants: implications for prevention and management	Apparently irrelevant titles and abstracts	No
Foran, D.	2023	An Audit of Intraoperative Hypothermia Rates in Adults Undergoing Emergency Surgery in a Tertiary General Surgical Unit and Evaluation of the Efficacy of Preoperative and Intraoperative Forced-Air Warming on Achieving Intraoperative Normothermia	Apparently irrelevant titles and abstracts	No
Yeniay, H.	2023	Anesthesia management and outcomes of gynecologic oncology surgery	Apparently irrelevant titles and abstracts	No
Dietze, Z.	2023	Aortic arch redo surgery: early and mid-term outcomes in 120 patients	Apparently irrelevant titles and abstracts	No
Ramselaar, M.	2023	Can the OSA patient be managed within an ERAS protocol? A narrative review	Apparently irrelevant titles and abstracts	No
Roman, R.	2023	Clearing of Polytrauma Patients for Early Definitive Fracture Fixation: A Systematic Literature Review	Apparently irrelevant titles and abstracts	No
Zhao, B.	2023	Construction and validation of a risk prediction model for intraoperative hypothermia in elderly patients undergoing total hip arthroplasty	Apparently irrelevant titles and abstracts	No
Zhu, G. F.	2023	Construction of a nomogram predictive model for patients with liver rupture undergoing surgical intervention	Apparently irrelevant titles and abstracts	No
Mattimore, D.	2023	Delirium after Cardiac Surgery—A Narrative Review	Apparently irrelevant titles and abstracts	No
Alptekin, G. S.	2023	Early Postoperative Thrombocytopenia Following Cardiac Surgery	Apparently irrelevant titles and abstracts	No
Wu, J.	2023	Effect of intraoperative temperature level on patient outcome in elderly patients with strangulated small bowel obstruction	Apparently irrelevant titles and abstracts	No
Bang, Y. J.	2023	Frequency and risk factors for failed weaning from supplemental oxygen therapy after general anesthesia at a postanesthesia care unit: a retrospective cohort study	Apparently irrelevant titles and abstracts	No
Pfeifer, R.	2023	How to Clear Polytrauma Patients for Fracture Fixation: Results of a systematic review of the literature	Apparently irrelevant titles and abstracts	No
Wang, Y. C.	2023	Hypothermia is an independent risk factor for prolonged ICU stay in coronary artery bypass surgery: an observational study	Apparently irrelevant titles and abstracts	No
Kobayashi, K.	2023	Impact of Reconstructing Intercostal Artery on Spinal Cord Circulation During Open Surgery for Thoracoabdominal Aortic Aneurysm	Apparently irrelevant titles and abstracts	No
Güven, B.	2023	Inadvertent Perioperative Hypothermia in Ambulatory Surgery Patients: Incidence, Risk Factors, and Prevention Initiatives	Apparently irrelevant titles and abstracts	No
Ohno, T.	2023	Incidence and clinical impact of silent pancreatitis after aortic arch surgery	Apparently irrelevant titles and abstracts	No
Xu, R.	2023	Incidence of postoperative hypothermia and shivering and risk factors in patients undergoing malignant tumor surgery: a retrospective study	Apparently irrelevant titles and abstracts	No
Ma, Z.	2023	Incidence of Unintentional Intraoperative Hypothermia and Its Risk Factors in Oral and Maxillofacial Surgery: A Prospective Study	Apparently irrelevant titles and abstracts	No
Zhang, M. Q.	2023	Intraoperative hypothermia in the neonate population: risk factors, outcomes, and typical patterns	Apparently irrelevant titles and abstracts	No
Kretzer, J. A.	2023	Neurologic Dysfunction after Acute Aortic Dissection Type A (AADA): A Long-Term Analysis of the German Registry for Acute Aortic Dissection Type A (GERAADA)	Apparently irrelevant titles and abstracts	No
Keles, E.	2023	Non-heparin-induced thrombocytopenia in patients after open-heart surgery	Apparently irrelevant titles and abstracts	No
Kelleci, Y.	2023	Perioperative Hypothermia and Associated Factors: A Prospective Cohort Study	Apparently irrelevant titles and abstracts	No
Dinges, H. C.	2023	Pharmacologic interventions for the therapy of postanesthetic shivering in adults: a systematic review and network meta-analysis	Apparently irrelevant titles and abstracts	No
Puri, S.	2023	Postoperative outcome of neonatal emergency surgeries in a tertiary care institute—A prospective observational study	Apparently irrelevant titles and abstracts	No
Macedo, A. C. L.	2023	Postoperative Period of Myocardial Revascularization Surgery: Retrospective Cohort Study of a Single Center	Apparently irrelevant titles and abstracts	No
Rao, S. S.	2023	Preservation of parathyroid glands during thyroid and neck surgery	Apparently irrelevant titles and abstracts	No
Ashoobi, M. T.	2023	Prevalence of Postoperative Hypothermia in the Post-Anesthesia Care Unit	Apparently irrelevant titles and abstracts	No
Kim, S. H.	2023	Relationship Between Types of Warming Devices and Surgical Site Infection in Patients Who Underwent Posterior Fusion Surgery Based on National Data	Apparently irrelevant titles and abstracts	No
Mettifogo, C. B. G.	2023	Risk and Protective Factors of Complications on Coronary Artery Bypass Graft Perioperative Period: A Systematic Review	Apparently irrelevant titles and abstracts	No
Zhao, J.	2023	Risk factors and outcomes of intraoperative hypothermia in neonatal and infant patients undergoing general anesthesia and surgery	Apparently irrelevant titles and abstracts	No
Hu, Z.	2023	Risk factors and prediction model for inadvertent intraoperative hypothermia in patients undergoing robotic surgery: a retrospective analysis	Apparently irrelevant titles and abstracts	No
Cındık, N.	2023	Risk factors for and incidence of hospital-acquired infections after cardiac surgery in children with congenital heart disease: a single center experience	Apparently irrelevant titles and abstracts	No
Wang, L.	2023	Risk factors for delayed neurocognitive recovery in elderly patients undergoing thoracic surgery	Apparently irrelevant titles and abstracts	No
Morishige, S.	2023	Risk Factors for Intraoperative Hypothermia during Holmium Laser Enucleation of the Prostate	Apparently irrelevant titles and abstracts	No
Gao, Y.	2023	Risk factors for intraoperative hypothermia in infants during general anesthesia: A retrospective study	Apparently irrelevant titles and abstracts	No
Honig, J.	2023	RISK FACTORS FOR POST-EXTUBATION STRIDOR IN CONGENITAL HEART SURGICAL PATIENTS	Apparently irrelevant titles and abstracts	No
Wang, H.	2023	Risk factors for pulmonary complications after laparoscopic liver resection: a multicenter retrospective analysis	Apparently irrelevant titles and abstracts	No
Zaaqoq, A. M.	2023	Risk Factors for Stroke Development After Thoracic Aortic Surgery	Apparently irrelevant titles and abstracts	No
Sangtongjaraskul, S.	2023	Risk factors of intraoperative blood transfusion in pediatric craniotomy for intracranial tumor resection: a 10-year analysis	Apparently irrelevant titles and abstracts	No
Varrica, A.	2023	Ross Operation in Pediatric Population: Impact of the Surgical Timing and the Native Pulmonary Diameter on the Outcome	Apparently irrelevant titles and abstracts	No
Feng, Z.	2023	Serum CIRP increases the risk of acute kidney injury after cardiac surgery	Apparently irrelevant titles and abstracts	No
Hüners, I.	2023	Streamlined interdisciplinary management of a pediatric patient with severe heart failure and sickle cell hemoglobinopathy	Apparently irrelevant titles and abstracts	No
Santana, D. A. M.	2023	Successful Transplantation of a Liver from a Donor with HELLP Syndrome Undergoing Hypothermic Oxygenated Machine Perfusion (HOPE) Prior to Implantation	Apparently irrelevant titles and abstracts	No
Pitts, L.	2023	The impact of malperfusion patterns in elderly patients undergoing surgery for acute type A aortic dissection	Apparently irrelevant titles and abstracts	No
Peng, L.	2023	The incidence, risk factors and outcomes of impaired cerebral autoregulation in aortic arch surgery: a single-center, retrospective cohort study	Apparently irrelevant titles and abstracts	No
Scarpellini, R.	2023	Two cases of bloodstream infections associated with opportunistic bacterial species (Enterococcus hirae and Enterobacter xiangfangensis) in companion animals	Apparently irrelevant titles and abstracts	No
Li, L.	2022	A Retrospective Analysis of the Postoperative Effect of Intraoperative Hypothermia on Deep Vein Thrombosis After Intracranial Tumor Resection	Apparently irrelevant titles and abstracts	No
Pu, J.	2022	A Systematic Review and Meta-Analysis of Risk Factors for Unplanned Intraoperative Hypothermia Among Adult Surgical Patients	Apparently irrelevant titles and abstracts	No
Gott, E.	2022	Atrial myxoma in pregnancy	Apparently irrelevant titles and abstracts	No
Yalamanchili, D. R.	2022	Calculating Intraoperative Fluid Deficit to Prevent Abdominal Compartment Syndrome in Hip Arthroscopy	Apparently irrelevant titles and abstracts	No
Ruaro, B.	2022	Chronic Thromboembolic Pulmonary Hypertension: An Update	Apparently irrelevant titles and abstracts	No
Leaf, M.	2022	A Retrospective Study	Apparently irrelevant titles and abstracts	No
Liu, Y. T.	2022	Current status of influencing factors for postoperative anastomotic leakage in low rectal cancer	Apparently irrelevant titles and abstracts	No
Sultana, R.	2022	Development of local guidelines to prevent perioperative hypothermia in children: a prospective observational cohort study	Apparently irrelevant titles and abstracts	No
Di Marco, L.	2022	Early outcome and mid-term survival after open arch repair using selective antegrade cerebral perfusion	Apparently irrelevant titles and abstracts	No
Wu, X.	2022	Effect of preoperative pulse oximeter oxygen saturation on postoperative prolonged mechanical ventilation in patients with tetralogy of Fallot	Apparently irrelevant titles and abstracts	No
Padawer-Curry, J. A.	2022	Effects of circulatory arrest and cardiopulmonary bypass on cerebral autoregulation in neonatal swine	Apparently irrelevant titles and abstracts	No
Enríquez Estrella, D. A.	2022	EFFICACY AND SAFETY OF THE PROTHROMBIN COMPLEX CONCENTRATE IN CONGENITAL HEART SURGERY: DATA FROM THE INSTITUTO NACIONAL DE CARDIOLOGÍA IGNACIO CHÁVEZ (INCICH) IN MÉXICO	Apparently irrelevant titles and abstracts	No
Huseyin, G.	2022	Evaluation of Early Postoperative Period Results of Patients With Type 2 Diabetes Taking Oral Anti-Diabetics Or Insulin Medications, With Microalbuminuria and Normal Creatinine Levels After Coronary Artery Bypass	Apparently irrelevant titles and abstracts	No
Lee, C.	2022	Impact of the Hormonal Status in Women on Intraoperative Hypothermia during Laparoscopic Gynecologic Surgery when Considering the Fresh Gas Flow Rate: A Retrospective Study	Apparently irrelevant titles and abstracts	No
Abebe, B.	2022	Incidence and factors associated with post-anesthesia care unit complications in resource-limited settings: An observational study	Apparently irrelevant titles and abstracts	No
Zhou, X.	2022	Influencing factors for perioperative hypothermia in children undergoing scoliosis correction surgery	Apparently irrelevant titles and abstracts	No
Hiebert, E. C.	2022	Intestinal dehiscence and mortality in cats undergoing gastrointestinal surgery	Apparently irrelevant titles and abstracts	No
Osella, F. J.	2022	Laparoscopic Kidney Transplantation : A Lost Art ?	Apparently irrelevant titles and abstracts	No
Osella, F.	2022	Laparoscopic Kidney Transplantation: A Minimally Invasive Alternative for Our Country	Apparently irrelevant titles and abstracts	No
Park, W. Y.	2022	Long-Term Outcome and Risk Factor Analysis of Surgical Pulmonary Valve Replacement in Congenital Heart Disease	Apparently irrelevant titles and abstracts	No
Vachirapuranon, S.	2022	and post-CLABSI bundle implementation	Apparently irrelevant titles and abstracts	No
Goulden, C. J.	2022	Optimising risk factors for atrial fibrillation post-cardiac surgery	Apparently irrelevant titles and abstracts	No
Elgendy, H.	2022	Optimizing risk factors influence Intensive Care stay after Hyperthermic Intraperitoneal Chemotherapy? An observational cohort study	Apparently irrelevant titles and abstracts	No
Kong, H.	2022	Perioperative neurocognitive disorders: A narrative review focusing on diagnosis, prevention, and treatment	Apparently irrelevant titles and abstracts	No
Suksompong, S.	2022	Postoperative Hypothermia after Cardiac Surgery: A Retrospective Cohort Study of Incidence and Risk Factors	Apparently irrelevant titles and abstracts	No
Ren, W.	2022	Prediction and Evaluation of Machine Learning Algorithm for Prediction of Blood Transfusion during Cesarean Section and Analysis of Risk Factors of Hypothermia during Anesthesia Recovery	Apparently irrelevant titles and abstracts	No
Gong, X.	2022	Predictive Risk Factors for Intraoperative Hypothermia During Endoscopic Retrograde Cholangiopancreatography Under General Anesthesia	Apparently irrelevant titles and abstracts	No
Mb, S.	2022	Predictors of intensive care unit admission in pediatric scoliosis surgery: an outcome analysis study of risk factors in 81 patients	Apparently irrelevant titles and abstracts	No
Cheng, X.	2022	Preoperative Risk Factor Analysis and Dynamic Online Nomogram Development for Early Infections Following Primary Hip Arthroplasty in Geriatric Patients with Hip Fracture	Apparently irrelevant titles and abstracts	No
Bonthrone, A.	2022	Risk factors for perioperative brain lesions on MRI in infants with severe congenital heart disease: A european collaboration	Apparently irrelevant titles and abstracts	No
Cho, S. A.	2022	Risk Factors for Postoperative Hypothermia in Patients Undergoing Robot-Assisted Gynecological Surgery: A Retrospective Cohort Study		Yes
Alotaibi, R. K.	2022	Risk factors of early postoperative cardiac arrhythmia after pediatric cardiac surgery	Apparently irrelevant titles and abstracts	No
Ozmen, I.	2022	Risk Nomogram Does Not Predict Anastomotic Leakage After Colon Surgery Accurately: Results of the Multi-center LekCheck Study	Apparently irrelevant titles and abstracts	No
Lv, Y.	2022	Seizures and Consciousness Disorder Secondary to Intracranial Hypotension After Spinal Surgery: A Case Report and Literature Review	Apparently irrelevant titles and abstracts	No
Yamamoto, T.	2022	Surgical treatment of acute aortic dissection in a patient with SLE and prior antiphospholipid syndrome on therapy for over 30 years: a case report	Apparently irrelevant titles and abstracts	No
Li, W.	2022	The effect of aggressive management of intraoperative body temperature on postoperative APACHE II score and prognosis in high-risk patients undergoing thoracoscopic surgery	Apparently irrelevant titles and abstracts	No
Zheng, G. Z.	2022	Thyroid hormone, cortisol, interleukin-2, and procalcitonin regulate postoperative delirium in acute type A aortic dissection patients	Apparently irrelevant titles and abstracts	No
Wagner, J. P.	2022	Unintended Perioperative Hypothermia and Surgical Site Infection in Children	Apparently irrelevant titles and abstracts	No
Chavda, V.	2022	Voglibose and saxagliptin ameliorate the post-surgical stress and cognitive dysfunction in chronic anaesthesia exposed diabetic MCAo induced ischemic rats	Apparently irrelevant titles and abstracts	No
Ferede, Y. A.	2021	“The magnitude and associated factors of intraoperative shivering after cesarean section delivery under Spinal anesthesia’’: A cross sectional study	Apparently irrelevant titles and abstracts	No
Demeekul, K.	2021	A cardiac protection of germinated brown rice during cardiopulmonary bypass surgery and simulated myocardial ischemia	Apparently irrelevant titles and abstracts	No
Ramser, M.	2021	Abdominal Decompression after Cardiac Surgery: Outcome of 42 Patients with Abdominal Compartment Syndrome	Apparently irrelevant titles and abstracts	No
Amorim, M.	2021	Acetylcholinesterase Inhibition Attenuates Lipopolysaccharide-Induced Hypotension in Unanesthetized Hypertensive Rats	Apparently irrelevant titles and abstracts	No
Carrascal, Y.	2021	Acute kidney injury after heart valve surgery in elderly patients: Any risk factors to modify?	Apparently irrelevant titles and abstracts	No
Chung, J. Y.	2021	An Analysis of the Risk Factors for Postoperative Complications and Their Effects on Hospital Stay in Taiwanese Geriatric Surgical Patients	Apparently irrelevant titles and abstracts	No
Cui, Y.	2021	Analysis of risk factors for unplanned reoperation following primary repair of gastrointestinal disorders in neonates	Apparently irrelevant titles and abstracts	No
Li, C.	2021	Analysis of the Risk Factors for the Onset of Postoperative Hypothermia in the Postanesthesia Care Unit	Apparently irrelevant titles and abstracts	No
Pawar, N.	2021	Burst Suppression During General Anesthesia and Postoperative Outcomes: Mini Review	Apparently irrelevant titles and abstracts	No
Liu, W.	2021	CIRP Secretion during Cardiopulmonary Bypass Is Associated with Increased Risk of Postoperative Acute Kidney Injury	Apparently irrelevant titles and abstracts	No
Vrijsen, E.	2021	Complications and survival after subcutaneous ureteral bypass device placement in 24 cats: a retrospective study (2016–2019)	Apparently irrelevant titles and abstracts	No
Motshabi-Chakane, P.	2021	Contemporary neuroprotection strategies during cardiac surgery: State of the art review	Apparently irrelevant titles and abstracts	No
Lee, S.	2021	Correlation between the Perfusion Index and Intraoperative Hypothermia: A Prospective Observational Pilot Study	Apparently irrelevant titles and abstracts	No
Mauduit, M.	2021	Early and long-term results of hypothermic circulatory arrest in aortic surgery: A 20-year single-centre experience	Apparently irrelevant titles and abstracts	No
Han, J.	2021	Effects of anesthetic technique on the occurrence of acute kidney injury after spine surgery: A retrospective cohort study	Apparently irrelevant titles and abstracts	No
Ul Huda, A.	2021	Evaluation of risk factors for prolonged stay in post anaesthesia care unit (PACU) in a tertiary care hospital of Saudia Arabia	Apparently irrelevant titles and abstracts	No
Dovzhanskiy, D. I.	2021	Extended intensive care correlates with worsening of surgical outcome after elective abdominal aortic reconstruction	Apparently irrelevant titles and abstracts	No
Pennington, C. E.	2021	Factors associated with positive urine cultures in cats with subcutaneous ureteral bypass system implantation	Apparently irrelevant titles and abstracts	No
Omiya, H.	2021	Factors for Acute Kidney Injury Following Total Arch Replacement and Association with Temperature Management During Cardiopulmonary Bypass: A Single-center Retrospective Observational Study	Apparently irrelevant titles and abstracts	No
Choi, W. K.	2021	Fatal intracardiac and pulmonary arterial thromboembolic damage following ABO-incompatible living donor liver transplantation for autoimmune hepatitis: A case report	Apparently irrelevant titles and abstracts	No
Gutiérrez, A.	2021	Frequency and risk factors associated with acute renal injury in post-operative patients with congenital heart disease	Apparently irrelevant titles and abstracts	No
De Viti, D.	2021	Experience of a center and review of literature	Apparently irrelevant titles and abstracts	No
Wittlinger, T.	2021	Identification of risk factors for renal failure after cardiac surgery by rfile classification	Apparently irrelevant titles and abstracts	No
Tadphale, S. D.	2021	Impact of Different Cardiopulmonary Bypass Strategies on Renal Injury After Pediatric Heart Surgery	Apparently irrelevant titles and abstracts	No
Cho, C. K.	2021	Incidence of postoperative hypothermia and its risk factors in adults undergoing orthopedic surgery under brachial plexus block: A retrospective cohort study	Apparently irrelevant titles and abstracts	No
Okamura, M.	2021	Incidence of unintentional intraoperative hypothermia in pediatric scoliosis surgery and associated preoperative risk factors	Apparently irrelevant titles and abstracts	No
Ukrani, R. D.	2021	Intraoperative hypothermia in patients undergoing Total knee arthroplasty: a cross-sectional study from a developing country	Apparently irrelevant titles and abstracts	No
Xu, Q.	2021	Intraoperative surgical factors influencing non-immediate postoperative tracheal extubation after liver transplantation	Apparently irrelevant titles and abstracts	No
Baysal, A.	2021	Investigation of risk factors related to the development of hepatic dysfunction in patients with a low and moderate cardiac risk during open-heart surgeries	Apparently irrelevant titles and abstracts	No
Xiao, Q. X.	2021	LncRNA-MYL2-2 and miR-124-3p Are Associated with Perioperative Neurocognitive Disorders in Patients after Cardiac Surgery	Apparently irrelevant titles and abstracts	No
Mittnacht, A. J. C.	2021	New-onset intra-operative hyperthermia in a large surgical patient population: A retrospective observational study	Apparently irrelevant titles and abstracts	No
Topcu, A. C.	2021	Normoxic management of cardiopulmonary bypass reduces myocardial oxidative stress in adult patients undergoing coronary artery bypass graft surgery	Apparently irrelevant titles and abstracts	No
Bulut, A.	2021	Pancytopenia in a Patient With Severe Hypothyroidism: A Case Report	Apparently irrelevant titles and abstracts	No
Van Dessel, E.	2021	Perioperative fluid management in esophagectomy for cancer and its relation to postoperative respiratory complications	Apparently irrelevant titles and abstracts	No
Nemeth, M.	2021	Perioperative hypothermia in children	Apparently irrelevant titles and abstracts	No
Kumbasar, U.	2021	Pharyngo-esophago-gastric dysmotility in intubated patients: A comprehensive review	Apparently irrelevant titles and abstracts	No
Sabbag, I. P.	2021	Postoperative hypothermia following non-cardiac high-risk surgery: A prospective study of temporal patterns and risk factors	Apparently irrelevant titles and abstracts	No
Wittlinger, T.	2021	Risk assessment of acute kidney injury following cardiopulmonary bypass	Apparently irrelevant titles and abstracts	No
Sun, L.	2021	Risk factors for hypothermia in patients undergoing general anesthesia in the postanesthesia care unit	Apparently irrelevant titles and abstracts	No
Chen, H. Y.	2021	Risk factors for inadvertent intraoperative hypothermia in patients undergoing laparoscopic surgery: A prospective cohort study		Yes
Medvedeva, L. A.	2021	Risk factors for neurological complications in the late period after operations on the ascending aortic arch	Apparently irrelevant titles and abstracts	No
Stetter, J.	2021	Risk factors for surgical site infection associated with clean surgical procedures in dogs	Apparently irrelevant titles and abstracts	No
Li, B.	2021	Risk factors of continuous renal replacement therapy following total aortic arch replacement under moderate hypothermia	Apparently irrelevant titles and abstracts	No
Chen, H.	2021	Risk factors of postoperative acute kidney injury in patients with complex congenital heart disease and significance of early detection of serum transcription factor Nkx2.5	Apparently irrelevant titles and abstracts	No
Sagiroglu, G.	2020	Inadvertent perioperative hypothermia and important risk factors during major abdominal surgeries	Apparently irrelevant titles and abstracts	No
Hansen, J.	2020	Management of Ambulatory Anesthesia in Older Adults	Apparently irrelevant titles and abstracts	No
Mendez, N. V.	2020	Perioperative risk factors associated with delayed graft function following deceased donor kidney transplantation: A retrospective, single center study	Apparently irrelevant titles and abstracts	No
Liu, H.	2020	Postoperative hypothermia after total aortic arch replacement in acute type A aortic dissection-multivariate analysis and risk identification for postoperative hypothermia occurrence	Apparently irrelevant titles and abstracts	No
Li, Y.	2020	Prevalence and multivariable factors associated with inadvertent intraoperative hypothermia in video-assisted thoracoscopic surgery: A single-center retrospective study	Apparently irrelevant titles and abstracts	No
Gillispie-Bell, V.	2020	Prevention of surgical site infections in gynecologic surgery: A review of risk factors and recommendations	Apparently irrelevant titles and abstracts	No
Zheng, P.	2020	Preventive intervention for hypothermia in patients undergoing thoracic surgery reduces complications	Apparently irrelevant titles and abstracts	No
Du, X.	2020	Risk factors for low cardiac output syndrome in children with congenital heart disease undergoing cardiac surgery: A retrospective cohort study	Apparently irrelevant titles and abstracts	No
Wódarski, B.	2020	Risk factors for shivering during caesarean section under spinal anaesthesia. A prospective observational study	Apparently irrelevant titles and abstracts	No
Baud, O.	2019	Neuroinflammation in the Developing Brain: Risk Factors, Involvement of Microglial Cells, and Implication for Early Anesthesia	Apparently irrelevant titles and abstracts	No
Hannon, C. E.	2019	Part II. Comparison of Neurodevelopmental Outcomes Between Normothermic and Hypothermic Pediatric Cardiopulmonary Bypass	Apparently irrelevant titles and abstracts	No
Yan, S.	2019	Perfusion strategy and mid-term results of 58 consecutive pulmonary endarterectomy	Apparently irrelevant titles and abstracts	No
Chalari, E.	2019	Perioperative inadvertent hypothermia among urology patients who underwent transurethral resection with either TURis or transurethral resection of the prostate method	Apparently irrelevant titles and abstracts	No
Lee, S. Y. Y.	2019	PERIOPERATIVE TEMPERATURE REGULATION IN PEDIATRIC SURGICAL PATIENTS: TOO WARM FOR COMFORT	Apparently irrelevant titles and abstracts	No
Matsota, P. K.	2019	Pharmacological Approach for the Prevention of Postoperative Shivering: A Systematic Review of Prospective Randomized Controlled Trials	Apparently irrelevant titles and abstracts	No
Alfonsi, P.	2019	Prevalence of hypothermia on admission to recovery room remains high despite a large use of forced-air warming devices: Findings of a non-randomized observational multicenter and pragmatic study on perioperative hypothermia prevalence in France	Apparently irrelevant titles and abstracts	No
Kofler, M.	2019	Risk factors for the development of fever in traumatic brain injury patients admitted to the intensive care unit	Apparently irrelevant titles and abstracts	No
Wagner, M. A.	2019	Risk Prediction Model for Major Adverse Outcome in Proximal Thoracic Aortic Surgery	Apparently irrelevant titles and abstracts	No
Norris, A.	2019	Stop the drop. A retrospective audit into perioperative hypothermia prevention in day-case surgery	Apparently irrelevant titles and abstracts	No
Lin, Y.	2019	The risk factors for postoperative cerebral complications in patients with Stanford type a aortic dissection	Apparently irrelevant titles and abstracts	No
Yu, B.	2019	Total arch repair with open placement of a novel double-branched stent graft for acute Type A aortic dissection: A single-centre experience with 21 consecutive patients	Apparently irrelevant titles and abstracts	No
Bhalala, U. S.	2018	(18) New frontiers in pediatric critical care: Mild hypothermia and selective antegrade cerebral perfusion during cardiopulmonary bypass surgery in children	Apparently irrelevant titles and abstracts	No
Rogers, A. D.	2018	A quality improvement project incorporating preoperative warming to prevent perioperative hypothermia in major burns	Apparently irrelevant titles and abstracts	No
Kupferman, J. C.	2018	Acute Kidney Injury in Term Neonates	Apparently irrelevant titles and abstracts	No
Emmert, A.	2018	Association between perioperative hypothermia and patient outcomes after thoracic surgery	Apparently irrelevant titles and abstracts	No
Golden, E.	2018	Brown fat necrosis with calcifications in the newborn: Risk factors, radiographic findings, and clinical course	Apparently irrelevant titles and abstracts	No
Heusch, G.	2018	Challenges and chances in the translation of cardioprotection	Apparently irrelevant titles and abstracts	No
Mahallei, M.	2018	Clinical symptoms, laboratory, and microbial patterns of suspected neonatal sepsis cases in a children's referral hospital in northwestern Iran	Apparently irrelevant titles and abstracts	No
Kowalik, M. M.	2018	the INFLACOR study	Apparently irrelevant titles and abstracts	No
Westerkamp, A. C.	2018	Comparing peri-operative complications of paediatric and adult anaesthesia	Apparently irrelevant titles and abstracts	No
Girard, E.	2018	Damage Control Surgery for Non-traumatic Abdominal Emergencies	Apparently irrelevant titles and abstracts	No
Gao, L.	2018	Risk factors for intraoperative pressure ulcers in surgical patients	Apparently irrelevant titles and abstracts	No
Wódarski, B.	2018	Risk factors for shivering during elective cesarean section under spinal anaesthesia: Are there any? A prospective observational study	Apparently irrelevant titles and abstracts	No
Crews, J. D.	2018	Risk Factors for Surgical Site Infections Following Vertical Expandable Prosthetic Titanium Rib (VEPTR) Surgery in Children	Apparently irrelevant titles and abstracts	No
Keeling, W. B.	2018	Safety of Moderate Hypothermia With Antegrade Cerebral Perfusion in Total Aortic Arch Replacement	Apparently irrelevant titles and abstracts	No
Scholten, R.	2018	The incidence of mild hypothermia after total knee or hip arthroplasty: A study of 2600 patients	Apparently irrelevant titles and abstracts	No
Williams, M.	2018	What is the incidence of inadvertent hypothermia in elderly hip fracture patients and is this associated with increased readmissions and mortality?	Apparently irrelevant titles and abstracts	No
Luca, G. C.	2017	A retrospective study of anesthesia for subcutaneous ureteral bypass placement in cats: 27 cases	Apparently irrelevant titles and abstracts	No
Ahmed, S. F.	2017	Acute Onset Ocular Hypotony after Coronary Artery Bypass Surgery	Apparently irrelevant titles and abstracts	No
Itami, T.	2017	Association between preoperative characteristics and risk of anaesthesia-related death in dogs in small-animal referral hospitals in Japan	Apparently irrelevant titles and abstracts	No
Bisciglia, M.	2017	Choreoathetotic syndrome following cardiac surgery	Apparently irrelevant titles and abstracts	No
Heusch, G.	2017	Critical Issues for the Translation of Cardioprotection	Apparently irrelevant titles and abstracts	No
Zhang, S.	2017	Decompressive craniectomy in hemorrhagic cerebral venous thrombosis: Clinicoradiological features and risk factors	Apparently irrelevant titles and abstracts	No
Yi, J.	2017	Establishment and Validation of a Prediction Equation to Estimate Risk of Intraoperative Hypothermia in Patients Receiving General Anesthesia	Apparently irrelevant titles and abstracts	No
Kato, T. S.	2017	Factors associated with postoperative requirement of renal replacement therapy following off-pump coronary bypass surgery	Apparently irrelevant titles and abstracts	No
Faritous, Z.	2017	Factors related to prolonged recovery of consciousness following cardiac surgery	Apparently irrelevant titles and abstracts	No
Leclerc, B.	2017	How to identify patients at risk of abdominal compartment syndrome after surgical repair of ruptured abdominal aortic aneurysms in the operating room: A pilot study	Apparently irrelevant titles and abstracts	No
Yi, J.	2017	Intraoperative hypothermia and its clinical outcomes in patients undergoing general anesthesia: National study in China	Apparently irrelevant titles and abstracts	No
Mkalaluh, S.	2017	Mid-term outcomes and predictors of mortality after surgical therapy of cardiac myxomas	Apparently irrelevant titles and abstracts	No
Kumar, P.	2017	Outcome of noncardiac surgical patients admitted to a multidisciplinary intensive care unit	Apparently irrelevant titles and abstracts	No
Lee, M. J.	2016	Risk factors for ischaemic colitis after surgery for abdominal aortic aneurysm: a systematic review and observational meta-analysis	Apparently irrelevant titles and abstracts	No
Tsukamoto, M.	2016	Risk Factors for Postoperative Shivering After Oral and Maxillofacial Surgery	Apparently irrelevant titles and abstracts	No
Polevoy, R.	2016	Streptococcus agalactiae bacteremia presenting as toxic shock-like syndrome and infective endocarditis: A case report	Apparently irrelevant titles and abstracts	No
Tanabe, N.	2016	Surgical and non-surgical treatment of CTEPH	Apparently irrelevant titles and abstracts	No
Bansal, S.	2016	The Incidence and Risk Factors for Hypofibrinogenemia in Patients with Traumatic Brain Injury Undergoing Surgery	Apparently irrelevant titles and abstracts	No
Vuilleumier, P. H.	2015	Anesthesiologic management of major obstetrical hemorrhage	Apparently irrelevant titles and abstracts	No
Mesquita, C. S. N.	2015	Anesthetic challenge in obstetrics: Emergent postpartum hysterectomy	Apparently irrelevant titles and abstracts	No
Paech, C.	2015	Association of temporary complete AV block and junctional ectopic tachycardia after surgery for congenital heart disease	Apparently irrelevant titles and abstracts	No
Stroever, S.	2015	Construction and implementation of an operating room management plan for the prevention of perioperative hypothermia	Apparently irrelevant titles and abstracts	No
Bernal-Aragón, R.	2015	Coronary endarterectomy experience in myocardial revascularisation	Apparently irrelevant titles and abstracts	No
Alam, A.	2015	Early goal-directed therapy for prevention of hypothermiarelated transfusion, morbidity and mortality in severely injured trauma patients	Apparently irrelevant titles and abstracts	No
Hoffman, J.	2015	Effectiveness of dexmedetomidine use in general anesthesia to prevent postoperative shivering: A systematic review protocol	Apparently irrelevant titles and abstracts	No
Cools, E.	2014	Junctional ectopic tachycardia after congenital heart surgery	Apparently irrelevant titles and abstracts	No
Tridente, A.	2014	Patients with faecal peritonitis admitted to European intensive care units: An epidemiological survey of the GenOSept cohort	Apparently irrelevant titles and abstracts	No
Rahman, S.	2014	Perioperative care in gynaecology	Apparently irrelevant titles and abstracts	No
Kim, E. J.	2014	Preoperative factors affecting the intraoperative core body temperature in abdominal surgery under general anesthesia: an observational cohort	Apparently irrelevant titles and abstracts	No
Dubose, J. J.	2013	Open abdominal management after damage-control laparotomy for trauma: A prospective observational American Association for the Surgery of Trauma multicenter study	Apparently irrelevant titles and abstracts	No
Brandes, I.	2013	Perioperative hypothermia in thoracic surgery, a single center retrospective analysis	Apparently irrelevant titles and abstracts	No
Bilotta, F.	2013	Postoperative delirium: Risk factors, diagnosis and perioperative care	Apparently irrelevant titles and abstracts	No
Lin, H. T.	2013	Predictive risk index and prognosis of postoperative reintubation after planned extubation during general anesthesia: A single-center retrospective case-controlled study in Taiwan from 2005 to 2009	Apparently irrelevant titles and abstracts	No
Dube, S.	2013	Reasons for elective ventilation in patients undergoing intracranial tumor surgery	Apparently irrelevant titles and abstracts	No
Bendov, D.	2013	Risk factors for simultaneous carotid endarterectomy and coronary artery bypass grafting	Apparently irrelevant titles and abstracts	No
Aveline, C.	2013	Risk factors of nasogastric tube placement after elective colorectal surgery included in a rehabilitation programme: A multivariate analysis	Apparently irrelevant titles and abstracts	No
Neeman, E.	2013	Surgery and stress promote cancer metastasis: New outlooks on perioperative mediating mechanisms and immune involvement	Apparently irrelevant titles and abstracts	No
Kapan, M.	2013	The effective risk factors on mortality in patients undergoing damage control surgery	Apparently irrelevant titles and abstracts	No
Kioko, P. M.	2013	THE INCIDENCE AND RISK FACTORS FOR INTRA-OPERATIVE HYPOTHERMIA AMONG PAEDIATRIC PATIENTS UNDERGOING GENERAL ANAESTHESIA AT THE KENYATTA NATIONAL HOSPITAL	Apparently irrelevant titles and abstracts	No
Gurajala, I.	2013	The preoperative and intraoperative risk factors for early postoperative mechanical ventilation after scoliosis surgery: A retrospective study	Apparently irrelevant titles and abstracts	No
Bhavsar, D.	2012	Peri-operative hypothermia: An indicator of outcomes in burn patients	Apparently irrelevant titles and abstracts	No
Kim, J. Y.	2012	Postresuscitation care and outcomes of out-of-hospital cardiac arrest in Korea: A nationwide propensity score matching analysis	Apparently irrelevant titles and abstracts	No
Sharma, D.	2012	Prevalence and risk factors for intraoperative hypotension during craniotomy for traumatic brain injury	Apparently irrelevant titles and abstracts	No
Jain, N.	2012	Re-audit of multidisciplinary management to prevent inadvertent perioperative hypothermia during the patient's 24 hour perioperative journey	Apparently irrelevant titles and abstracts	No
Nunes, R. R.	2012	Risk Factor for Intraoperative Awareness	Apparently irrelevant titles and abstracts	No
Seamon, M. J.	2012	The effects of intraoperative hypothermia on surgical site infection: An analysis of 524 trauma laparotomies	Apparently irrelevant titles and abstracts	No
Mori, Y.	2011	Acute kidney injury during aortic arch surgery under deep hypothermic circulatory arrest	Apparently irrelevant titles and abstracts	No
Araz, C.	2011	Anesthesia-related complications during donor lobectomy for living-donor liver transplantation: Incidence and risk factors	Apparently irrelevant titles and abstracts	No
Pacini, D.	2011	Antegrade selective cerebral perfusion and moderate hypothermia in aortic arch surgery: Clinical outcomes in elderly patients	Apparently irrelevant titles and abstracts	No
Polunina, A. G.	2011	Cerebral microemboli in on-pump surgery: Intraoperative and individual risk factors, and neurological complications	Apparently irrelevant titles and abstracts	No
Samanidis, G.	2011	Coronary endarterectomy of the left anterior descending artery: An increasing requirement for complete revascularization of advanced ischaemic heart disease	Apparently irrelevant titles and abstracts	No
Krauss, A.	2011	Hypothermia suppresses inflammation via NFkB and pSTAT3 signalling pathway in stimulated microglial cells	Apparently irrelevant titles and abstracts	No
Miyamoto, Y.	2011	Influences of general anesthetics on the developing mammalian brain	Apparently irrelevant titles and abstracts	No
Ahmed, I.	2011	Junctional ectopic tachycardia in pediatric postop cardiac patients	Apparently irrelevant titles and abstracts	No
Knyshov, G. V.	2011	Massive thrombosis of left atrium in surgery of isolated mitral valve disease: Plasty or replacement?	Apparently irrelevant titles and abstracts	No
Terrando, N.	2011	Perioperative cognitive decline in the aging population	Apparently irrelevant titles and abstracts	No
Varela-Ortiz, J.	2011	Perioperative risk factors for low cardiac output syndrome after cardiopulmonary bypass in children: Possible role of thrombocytopenia	Apparently irrelevant titles and abstracts	No
Brunow De Carvalho, W.	2011	Retrospective analysis of morbidity in pediatric neurosurgery	Apparently irrelevant titles and abstracts	No
Li, D.	2011	Risks of postoperative neuropathic pain	Apparently irrelevant titles and abstracts	No
Brown, D. W.	2011	Variation in pre-and intra-operative care for first stage palliation for single ventricle heart disease: Report from the national quality improvement collaborative	Apparently irrelevant titles and abstracts	No
Brown, D. W.	2011	Variation in Preoperative and Intraoperative Care for First-stage Palliation of Single-ventricle Heart Disease: A Report from the Joint Council on Congenital Heart Disease National Quality Improvement Collaborative	Apparently irrelevant titles and abstracts	No
Gupta, M.	2010	Abdominal packing for surgically uncontrollable haemorrhage.	Apparently irrelevant titles and abstracts	No
Haase, M.	2010	Acute kidney injury and cardiopulmonary bypass: special situation or same old problem?	Apparently irrelevant titles and abstracts	No
Popov, V. V.	2010	Associated risk-factors of high pulmonary hypertension for isolated mitral valve replacement	Apparently irrelevant titles and abstracts	No
Awasthy, N.	2010	Cardiac arrhythmias: Can they be predicted in postoperative congenital heart	Apparently irrelevant titles and abstracts	No
Bachet, J.	2010	Cerebral protection during aortic arch surgery	Apparently irrelevant titles and abstracts	No
Kebria, M.	2010	Intraoperative hypothermia is an important, and potentially modifiable, risk factor for perioperative morbidity related to cytoreductive surgery for ovarian cancer	Apparently irrelevant titles and abstracts	No
Kadoi, Y.	2010	Perioperative considerations in diabetic patients	Apparently irrelevant titles and abstracts	No
Rahman, J. M.	2010	Postoperative hypothermia: Simply treated or misunderstood pathophysiology?	Apparently irrelevant titles and abstracts	No
Ramos, A.	2009	Breakthrough Rhinocerebral Mucormycosis in a Liver Transplant Patient Receiving Caspofungin	Apparently irrelevant titles and abstracts	No
Kazmierczak, P.	2009	Low birth weight as a risk factor of cardiac surgery in infants with congenital heart failure: A retrospective study	Apparently irrelevant titles and abstracts	No
Rohn, V.	2009	Is the spectrum of patients changing?	Apparently irrelevant titles and abstracts	No
Croissant, K.	2009	Preoperative and postoperative care in gynaecology	Apparently irrelevant titles and abstracts	No
Croissant, K.	2009	Preoperative and postoperative care in gynaecology	Apparently irrelevant titles and abstracts	No
Gómez Ginés, D.	2009	Pressure ulcers in the operating room. Intraoperative incidence in patients undergoing cardiac surgery	Apparently irrelevant titles and abstracts	No
Ekim, H.	2009	Repair of ventricle free wall rupture after acute myocardial infarction: A case report	Apparently irrelevant titles and abstracts	No
Linam, W. M.	2009	Risk factors associated with surgical site infection after pediatric posterior spinal fusion procedure	Apparently irrelevant titles and abstracts	No
Musiał-͆wiatkiewicz, V.	2009	Risk factors for selected complications after cardiac surgery	Apparently irrelevant titles and abstracts	No
Pirat, A.	2009	Risk factors of intraoperative complications during donor hepatectomy in living-donor liver transplantation	Apparently irrelevant titles and abstracts	No
Piccardo, A.	2009	Should octogenarians be denied access to surgery for acute type A aortic dissection?	Apparently irrelevant titles and abstracts	No
Leys, D.	2009	Stroke: Acute treatments and secondary prevention	Apparently irrelevant titles and abstracts	No
Patel, Z.	2009	The use of cell saver and other restrictive blood transfusion maneuvers for liver transplantation	Apparently irrelevant titles and abstracts	No
Khaladj, N.	2009	Thoracic aortic surgery with circulatory arrest and cold cerebral perfusion	Apparently irrelevant titles and abstracts	No
Burns, S. M.	2009	Unintentional Hypothermia: Implications for Perianesthesia Nurses	Apparently irrelevant titles and abstracts	No
Luo, H. Y.	2008	Analysis of the risk factors of postoperative renal failure of type A aortic dissection	Apparently irrelevant titles and abstracts	No
Rincón, D. A.	2008	Construction and validation of a model to predict intraoperative hypothermia	Apparently irrelevant titles and abstracts	No
Ogino, H.	2008	Evolving arch surgery using integrated antegrade selective cerebral perfusion: Impact of axillary artery perfusion	Apparently irrelevant titles and abstracts	No
Rogan, J.	2007	Pressure ulcer risk during the perioperative period focusing on surgery duration and hypothermia	Apparently irrelevant titles and abstracts	No
Rekawek, J.	2007	Risk factors for cardiac arrhythmias in children with congenital heart disease after surgical intervention in the early postoperative period	Apparently irrelevant titles and abstracts	No
Hedrick, T. L.	2007	Single-institutional experience with the surgical infection prevention project in intra-abdominal surgery	Apparently irrelevant titles and abstracts	No
Nardi, P.	2007	Surgery for type A aortic dissection: Long-term results and risk factor analysis	Apparently irrelevant titles and abstracts	No
Ikeya, E.	2006	Compartment syndrome of bilateral lower extremities following laparoscopic surgery of rectal cancer in lithotomy position: Report of a case	Apparently irrelevant titles and abstracts	No
Flores, J.	2006	Extensive deployment of the stented elephant trunk is associated with an increased risk of spinal cord injury	Apparently irrelevant titles and abstracts	No
Asensio, J. A.	2006	Femoral Vessel Injuries: Analysis of Factors Predictive of Outcomes	Apparently irrelevant titles and abstracts	No
Papia, G.	2006	Intensive care of the patient following open abdominal aortic surgery	Apparently irrelevant titles and abstracts	No
Pacini, D.	2006	Nine years experience of aortic arch repair with the aid of antegrade selective cerebral perfusion	Apparently irrelevant titles and abstracts	No
Vorrakitpokatorn, P.	2006	Perioperative complications and risk factors of percutaneous nephrolithotomy	Apparently irrelevant titles and abstracts	No
Gurkan, I.	2006	Perioperative infection control: An update for patient safety in orthopedic surgery	Apparently irrelevant titles and abstracts	No
Boodhwani, M.	2006	Predictors of early neurocognitive deficits in low-risk patients undergoing on-pump coronary artery bypass surgery	Apparently irrelevant titles and abstracts	No
Young, V. L.	2006	Prevention of perioperative hypothermia in plastic surgery	Apparently irrelevant titles and abstracts	No
Cheadle, W. G.	2006	Risk factors for surgical site infection	Apparently irrelevant titles and abstracts	No
Walz, J. M.	2006	Surgical site infection following bowel surgery: A retrospective analysis of 1446 patients	Apparently irrelevant titles and abstracts	No
Bahar, I.	2005	Acute renal failure following open heart surgery: Risk factors and prognosis	Apparently irrelevant titles and abstracts	No
Colomina, M. J.	2005	Anesthesia for scoliosis surgery: preoperative assessment and risk screening of patients undergoing surgery to correct spinal deformity	Apparently irrelevant titles and abstracts	No
Kunihara, T.	2005	Hypothermic circulatory arrest is not a risk factor for neurologic morbidity in aortic surgery: A propensity score analysis	Apparently irrelevant titles and abstracts	No
Eberhart, L. H. J.	2005	Independent risk factors for postoperative shivering	Apparently irrelevant titles and abstracts	No
Lee, C. Z.	2005	Management of brain arteriovenous malformations	Apparently irrelevant titles and abstracts	No
Girardi, L. N.	2005	No-clamp technique for valve repair or replacement in patients with a porcelain aorta	Apparently irrelevant titles and abstracts	No
Kertai, M. D.	2005	Predicting perioperative cardiac risk	Apparently irrelevant titles and abstracts	No
Levin, D. A.	2005	Profound hypothermia with alpha-stat pH management during open-heart surgery is associated with choreoathetosis	Apparently irrelevant titles and abstracts	No
Tander, B.	2005	Risk factors influencing inadvertent hypothermia in infants and neonates during anesthesia	Apparently irrelevant titles and abstracts	No
Baker, R. A.	2005	Stroke after coronary artery bypass grafting	Apparently irrelevant titles and abstracts	No
Di Eusanio, M.	2005	Surgery for acute type A aortic dissection: The effect of antegrade selective cerebral perfusion on the early outcome of elderly patients	Apparently irrelevant titles and abstracts	No
Di Eusanio, M.	2005	Surgery for acute type A aortic dissection: the effect of antegrade selective cerebral perfusion on the early outcome of elderly patients.	Apparently irrelevant titles and abstracts	No
Yekeler, I.	2005	Time and risk analysis for acute type A aortic dissection surgery performed by hypothermic circulatory arrest, cerebral perfusion, and open distal aortic anastomosis	Apparently irrelevant titles and abstracts	No
Guest, J. D.	2004	Mild hypothermia, blood loss and complications in elective spinal surgery	Apparently irrelevant titles and abstracts	No
Stazka, J.	2004	Myocardial revascularization for acute myocardial infarction.	Apparently irrelevant titles and abstracts	No
Kunihara, T.	2004	Naloxone lowers cerebrospinal fluid levels of excitatory amino acids after thoracoabdominal aortic surgery	Apparently irrelevant titles and abstracts	No
Harrington, D. K.	2004	Nonneurologic morbidity and profound hypothermia in aortic surgery	Apparently irrelevant titles and abstracts	No
Yoda, M.	2004	Operative outcome of simultaneous carotid and valvular surgery	Apparently irrelevant titles and abstracts	No
Galli, K. K.	2004	Periventricular leukomalacia is common after neonatal cardiac surgery	Apparently irrelevant titles and abstracts	No
Malbrain, M. L. N. G.	2004	Prevalence of intra-abdominal hypertension in critically ill patients: A multicentre epidemiological study	Apparently irrelevant titles and abstracts	No
Şirlak, M.	2003	Conduction disturbances in coronary artery bypass surgery	Apparently irrelevant titles and abstracts	No
Tan, M. E. S. H.	2003	Is extended arch replacement for acute type A aortic dissection an additional risk factor for mortality?	Apparently irrelevant titles and abstracts	No
Kongsayreepong, S.	2003	Predictor of core hypothermia and the surgical intensive care unit	Apparently irrelevant titles and abstracts	No
Hövels-Gürich, H. H.	2002	Long-term neurodevelopmental outcomes in school-aged children after neonatal arterial switch operation	Apparently irrelevant titles and abstracts	No
Kasai, T.	2002	Preoperative risk factors of intraoperative hypothermia in major surgery under general anesthesia	Apparently irrelevant titles and abstracts	No
Satdhabudha, O.	2002	Surgical management for type A aortic dissection: 38 cases experience in King Chulalongkorn Memorial Hospital: early result and longterm follow-up.	Apparently irrelevant titles and abstracts	No
Macario, A.	2002	What are the most important risk factors for a patient's developing intraoperative hypothermia?	Apparently irrelevant titles and abstracts	No
Temucin Ogus, N.	2001	Accelerated atherosclerosis in tertiary syphilis and successful treatment with saphenous vein grafting. A case report	Apparently irrelevant titles and abstracts	No
Hagl, C.	2001	Is aortic surgery using hypothermic circulatory arrest in octogenarians justifiable?	Apparently irrelevant titles and abstracts	No
Merlo, C.	2001	Mortality and morbidity in reoperation comparing to first intervention in coronary revascularization	Apparently irrelevant titles and abstracts	No
Yamaguchi, H.	2001	Risk factors for disordered cerebral autoregulation during hypothermic cardiopulmonary bypass	Apparently irrelevant titles and abstracts	No
Di Bartolomeo, R.	2000	Antegrade selective cerebral perfusion during operations on the thoracic aorta: Our experience	Apparently irrelevant titles and abstracts	No
Dossche, K. M.	2000	Bilateral antegrade selective cerebral perfusion during surgery on the proximal thoracic aorta	Apparently irrelevant titles and abstracts	No
Connor, E. L.	2000	Detrimental effects of hypothermia: a systems analysis.	Apparently irrelevant titles and abstracts	No

## Sheet: CNKI
Author	year	Title	Exclusion of cause	Whether to include
Pan Yan	2024	Application effect of controllable electric heating blanket combined with intraoperative liquid heating in elderly patients undergoing artificial hip arthroplasty	Apparently irrelevant titles and abstracts	No
Zhu Mengzhen	2024	Construction of intraoperative hypothermia risk prediction model in elderly patients with hip replacement	Apparently irrelevant titles and abstracts	No
Li Li	2023	Analysis of risk factors and mechanism of postoperative deep vein thrombosis in patients with brain tumor	Apparently irrelevant titles and abstracts	No
Wei Dongdong	2023	Study on the effect and mechanism of graphene heating film in improving postoperative fatigue by far infrared	Apparently irrelevant titles and abstracts	No
Jiang Baofang	2023	Application of comprehensive nursing in operating room to prevent intraoperative hypothermia and chills in elderly patients undergoing prostate surgery	Apparently irrelevant titles and abstracts	No
Xu Jiali	2023	Study on influencing factors of postoperative neurodevelopmental disorders in children with congenital aortic arch disease	Apparently irrelevant titles and abstracts	No
Chen Weizhang	2023	Progress in clinical treatment of patients with early glottic laryngeal carcinoma	Apparently irrelevant titles and abstracts	No
Shen Zhenya	2022	The innovation of type A aortic dissection combined surgery and the establishment of early warning strategy	Apparently irrelevant titles and abstracts	No
Chen Yongqin	2022	Effect of nasal endoscopy combined with low temperature plasma radiofrequency ablation adenoidectomy in the treatment of snoring in children and its influence on sleep quality	Apparently irrelevant titles and abstracts	No
Yu Ping	2022	A comparative study of the efficacy of endoscopic transoral adenoid plasma ablation and craniopharyngeal fascia-occipital periosteal surface dissection	Apparently irrelevant titles and abstracts	No
Hao Fang	2022	Application of low temperature plasma technique in adult laryngeal tumor surgery	Apparently irrelevant titles and abstracts	No
Chen Meng	2022	Application of low temperature plasma radiofrequency knife tonsillectomy in chronic tonsillitis	Apparently irrelevant titles and abstracts	No
Li Shenghua	2022	Observation on the curative effect of low temperature plasma radiofrequency tonsillectomy on chronic tonsillitis	Apparently irrelevant titles and abstracts	No
Zhao Longzhu	2022	Comparative study of low temperature plasma radiofrequency ablation and traditional surgical resection in the treatment of early laryngeal cancer	Apparently irrelevant titles and abstracts	No
Zhang Liang	2022	Clinical effect of low temperature plasma radiofrequency ablation in the treatment of chronic hypertrophic rhinitis	Apparently irrelevant titles and abstracts	No
Li Wen	2022	Study on the effect and influencing factors of low temperature plasma adenoidectomy combined with bilateral tonsil in the treatment of children with snoring	Apparently irrelevant titles and abstracts	No
Feng Aimin	2022	Influence of blood transfusion and body temperature protection on prognosis of patients undergoing oral cancer surgery and analysis of risk factors of intraoperative hypothermia	Apparently irrelevant titles and abstracts	No
Tang Chaokun	2022	Clinical study of selective brain hypothermia combined with mechanical thrombectomy in the treatment of acute ischemic stroke	Apparently irrelevant titles and abstracts	No
Li Han	2022	Effect of combined epidural and lumbar anesthesia on hypothermia in elderly patients undergoing minimally invasive urological surgery	Apparently irrelevant titles and abstracts	No
Zuo Hongxia	2021	A mesh meta-analysis of the effect of different tonsillectomy on clinical outcomes	Apparently irrelevant titles and abstracts	No
Huaweilong	2021	Study on endovascular therapy and hypothermia protection of acute ischemic stroke with large core infarction	Apparently irrelevant titles and abstracts	No
Zhang Dongmei	2021	Analysis of causes and prevention strategies of hemorrhage after low temperature plasma tonsillectomy	Apparently irrelevant titles and abstracts	No
Kumina Oki	2021	Clinical study of adenoid resection by low temperature plasma radiofrequency ablation	Apparently irrelevant titles and abstracts	No
Zhang Shuai	2021	Biomechanical study on the application of low temperature bone cement perfusion technique in kyphoplasty of vertebral body	Apparently irrelevant titles and abstracts	No
Zhao Dan	2021	Analysis of influencing factors and construction of prediction model of hypothermia in patients with endometrial cancer during laparoscopy		Yes
Chen Huaiying	2021	Analysis of the incidence of intraoperative hypothermia and its influencing factors in gynecological laparoscopic surgery		Yes
Xu Guang	2021	Effect of low temperature plasma ablation under hard tube laryngoscope on postoperative mucosal recovery and recurrence rate in patients with early laryngeal cancer before combined invasion	Apparently irrelevant titles and abstracts	No
Wang Chen	2021	Comparison of efficacy and safety between total tonsillectomy and partial resection with lower pole preservation in children	Apparently irrelevant titles and abstracts	No
Wang Shi	2021	Factors influencing the difficulty of glottis exposure in patients with laryngeal cancer during low temperature plasma resection under supported laryngoscope	Apparently irrelevant titles and abstracts	No
Zhang Yutong	2021	Study on influencing factors and prevention of perioperative hypothermia in children	Apparently irrelevant titles and abstracts	No
Liu Chang	2021	Effect analysis of surgical treatment of patients with cerebral ischemia before acute type A aortic dissection	Apparently irrelevant titles and abstracts	No
Chen Chu	2021	Treatment of senile extremely severe burn complicated with sepsis and persistent hypothermia	Apparently irrelevant titles and abstracts	No
Tian Tianjie	2021	Surgical techniques of giant tonsil in children with obstructive sleep apnea syndrome	Apparently irrelevant titles and abstracts	No
Liu Yanxiang	2021	Study on the effect of shortening or circumventing hypothermia during total aortic arch replacement	Apparently irrelevant titles and abstracts	No
Liu Xiaopeng	2021	Application of hypothermia stopping circulation technique in pulmonary artery thrombus intimal stripping operation	Apparently irrelevant titles and abstracts	No
Yang Yi	2021	Hypothermia plasma surgery for glottic laryngeal cancer	Apparently irrelevant titles and abstracts	No
Zhang Wei	2021	A prospective randomized controlled study of the effects of low and normal temperature infusion during ureteral flexible holmium laser lithotripsy	Apparently irrelevant titles and abstracts	No
Lin Fei	2021	Strategy for the management of cardiopulmonary bypass in Stanford Type A dissection by selective brain perfusion technique	Apparently irrelevant titles and abstracts	No
Meng Lingda	2021	Analysis of risk factors for early delirium after aortic arch surgery	Apparently irrelevant titles and abstracts	No
Luo Yuanyuan	2020	Effect of thermal nursing intervention on hypothermia chills in patients undergoing endoscopic urological surgery	Apparently irrelevant titles and abstracts	No
Li Lei	2020	Experimental study on the comparison of different types of low-temperature cardiopulmonary bypass	Apparently irrelevant titles and abstracts	No
Zuo Hongxia	2020	Meta-analysis of clinical efficacy of low temperature plasma and electrotome coagulation in patients with tonsillectomy	Apparently irrelevant titles and abstracts	No
Li Yifang	2020	Analysis of influencing factors of pressure ulcer in elderly ICU patients after cryopulmonary bypass open-heart surgery	Apparently irrelevant titles and abstracts	No
Ma Guoling	2020	Analysis on the occurrence and influencing factors of hypothermia during laparoscopic total hysterectomy		Yes
Huang Yi	2020	Application of R.E.N.A.L score in retrolaparoscopic partial nephrectomy and analysis of predictive factors of intraoperative heat ischemia time	Apparently irrelevant titles and abstracts	No
Yuan Na	2020	Influencing factors of nursing staff implementing intraoperative hypothermia intervention measures	Apparently irrelevant titles and abstracts	No
Luo Qipeng	2020	Study on complications and related risk factors after total vena cava pulmonary artery connection	Apparently irrelevant titles and abstracts	No
Jang Hyuk	2020	Analysis of the curative effect of double artery intubation in the treatment of Stanford Type A aortic dissection	Apparently irrelevant titles and abstracts	No
Zou Jing	2019	Analysis of hypothermia related factors and nursing progress in laparoscopic rectal cancer operation	Apparently irrelevant titles and abstracts	No
Lin Hongwen	2019	To investigate the causes and nursing countermeasures of temperature drop in patients with rectal cancer during laparoscopic operation	Apparently irrelevant titles and abstracts	No
Zhou Hui	2019	Effect of perioperative hypothermia on coagulation function in patients undergoing surgery	Apparently irrelevant titles and abstracts	No
Li Jinzhang	2019	Analysis of incidence and risk factors of acute kidney injury after aortic surgery and establishment of prediction model	Apparently irrelevant titles and abstracts	No
Xuliguo	2018	Influencing factors and protection of intraoperative hypothermia in patients undergoing laparoscopic gastrointestinal surgery	Apparently irrelevant titles and abstracts	No
Osmanthus fragrans	2018	The effect of prophylactic intervention on hypothermia in thoracic surgery patients	Apparently irrelevant titles and abstracts	No

## Sheet: Wanfang databases
Author	year	Title	Exclusion of cause	Whether to include
Li Jia	2024	Incidence and risk factors of intraoperative accidental hypothermia in patients undergoing orthopedic endoscopic surgery	Apparently irrelevant titles and abstracts	No
Zhu Mengzhen	2024	Construction of intraoperative hypothermia risk prediction model in elderly patients with hip replacement	Apparently irrelevant titles and abstracts	No
Pan Feifei	2024	Application of individualized management of risk factors for surgical hypothermia in elderly patients undergoing laparoscopic surgery	Apparently irrelevant titles and abstracts	No
Zhang Min	2024	Prognostic value of intraoperative perfusion volume, bleeding volume and flushing volume on the risk of intraoperative hypothermia in urological patients	Apparently irrelevant titles and abstracts	No
Hailey Duan	2023	Application of risk management model in intraoperative nursing of orthopedic surgery patients and its influence on the risk of complications	Apparently irrelevant titles and abstracts	No
Fang Min	2023	Analysis of risk factors and intervention measures of hypothermia in patients undergoing laparoscopic hysterectomy under general anesthesia		Yes
Han Shuxiu	2023	Analysis of the incidence of intraoperative hypothermia and its influencing factors in gynecological laparoscopic surgery	Apparently irrelevant titles and abstracts	No
Fang Yinghui	2023	Factors related to elevated blood lactic acid and its influence on prognosis in patients undergoing pulmonary endarterectomy under hypothermia and circulatory arrest	Apparently irrelevant titles and abstracts	No
Yang Shengchun	2023	Risk factors and follow-up study for surgical treatment of total anomalous pulmonary venous drainage in infants	Apparently irrelevant titles and abstracts	No
Liu Lin	2022	Construction and verification of hypothermia early warning model during laparoscopic colorectal cancer surgery		Yes
LAN Chang Nu	2022	Research progress of influencing factors and nursing measures of intraoperative hypothermia in patients undergoing surgery	Apparently irrelevant titles and abstracts	No
Yuan Meng	2021	Study on influencing factors of intraoperative explosive inhibition in elderly patients undergoing non-cardiac surgery	Apparently irrelevant titles and abstracts	No
Wang Shi	2021	Factors influencing the difficulty of glottis exposure in patients with laryngeal cancer during low temperature plasma resection under supported laryngoscope	Apparently irrelevant titles and abstracts	No
Zhou Xiao	2021	The influence factors of perioperative hypothermia and chills in patients undergoing laparoscopic urological surgery and the study of standardized nursing intervention	Apparently irrelevant titles and abstracts	No
Liang Bixin	2021	Analysis of risk factors of hypothermia during total resection of gastric cancer	Apparently irrelevant titles and abstracts	No
Luo Mengjia	2021	Analysis of influencing factors of hypothermia during operation in patients with gastrointestinal tumor	Apparently irrelevant titles and abstracts	No
Shen Mengya	2021	Analysis of related factors of postoperative complications of juvenile recurrent respiratory papilloma	Apparently irrelevant titles and abstracts	No
Ma Danying	2021	Status and influencing factors of ICU acquired weakness in patients after aortic arch replacement	Apparently irrelevant titles and abstracts	No
Song Hui	2020	A study on the current situation and clinical needs of nursing staff for risk assessment of intraoperative stress injury	Apparently irrelevant titles and abstracts	No
Yuan Na	2020	Influencing factors of nursing staff implementing intraoperative hypothermia intervention measures	Apparently irrelevant titles and abstracts	No
Huang Qunying	2020	Study on the variation of esophageal core temperature during operation and analysis of the influencing factors of intraoperative hypothermia	Apparently irrelevant titles and abstracts	No
Tang red	2020	Study on the status quo and influencing factors of hypothermia nursing intervention in operating room nurses	Apparently irrelevant titles and abstracts	No
Zhang Xiaoxia	2019	Analysis of related factors of bleeding after tonsillectomy and nursing countermeasures	Apparently irrelevant titles and abstracts	No
Ziffi	2019	Analysis of risk factors related to hypothermia during laparoscopic colorectal cancer surgery		Yes
Pan Yulian	2019	Influencing factors and nursing strategies of intraoperative hypothermia in gynecological laparoscopic surgery patients	Apparently irrelevant titles and abstracts	No
puying	2019	Construction and application of intraoperative hypothermia prediction model for patients undergoing laparoscopic surgery		Yes
Li Zhijuan	2019	Analysis of influencing factors and nursing intervention strategies of perioperative hypothermia and chills in patients undergoing laparoscopic urological surgery	Apparently irrelevant titles and abstracts	No
Guo Xianna	2019	Analysis of the status quo and influencing factors of hypothermia nursing intervention in operating room nurses	Apparently irrelevant titles and abstracts	No
Zhao Zhao	2018	Analysis and nursing of related factors of hypothermia during laparoscopic rectal cancer operation		Yes
Xuliguo	2018	Influencing factors and protection of intraoperative hypothermia in patients undergoing laparoscopic gastrointestinal surgery	Apparently irrelevant titles and abstracts	No
Du Linfeng	2018	Influencing factors and protection of intraoperative hypothermia in patients undergoing laparoscopic gastrointestinal surgery	Apparently irrelevant titles and abstracts	No
Li Hong	2017	Influencing factors and nursing strategies of intraoperative hypothermia in gynecological laparoscopic surgery patients	Apparently irrelevant titles and abstracts	No
Li Lixuan	2014	Influencing factors and nursing intervention measures of intraoperative hypothermia in patients undergoing endoscopic urological surgery	Apparently irrelevant titles and abstracts	No
Anita Kong	2013	Timely nursing during cesarean section	Apparently irrelevant titles and abstracts	No
Li Shihai	2012	Analysis of influencing factors of local cerebral oxygen saturation during cardiopulmonary bypass	Apparently irrelevant titles and abstracts	No
Du Shuming	2011	Analysis of influencing factors of accidental hypothermia during lower abdominal surgery	Apparently irrelevant titles and abstracts	No
Ma Jun	2009	Analysis of related factors affecting auditory evoked potential during cardiopulmonary bypass surgery	Apparently irrelevant titles and abstracts	No
Xu Haitao	2007	Clinical study on changes of auditory evoked potential index and its influencing factors during liver transplantation	Apparently irrelevant titles and abstracts	No
Qi Zonghua	2007	Analysis of influencing factors and accuracy observation of somatosensory evoked potential monitoring during cervical and thoracic vertebrae surgery	Apparently irrelevant titles and abstracts	No
Wu Ran	2006	Cleaning, disinfection and sterilization of endoscopic instruments	Apparently irrelevant titles and abstracts	No
Li Yongqun	2005	Principles and influencing factors of cryosurgery	Apparently irrelevant titles and abstracts	No
Zhu Xiaodong	2004	Analysis of related factors and nursing countermeasures of mild hypothermia during electroprostatectomy	Apparently irrelevant titles and abstracts	No
Cheng Weiping	2004	Effect and influencing factors of selective brain perfusion in aortic arch replacement surgery	Apparently irrelevant titles and abstracts	No
Han Ruquan	2002	Cortical temperature monitoring and its influencing factors during neurosurgery	Apparently irrelevant titles and abstracts	No
Shen Xiaohong	2001	Observation of intraoperative temperature changes in elderly patients	Apparently irrelevant titles and abstracts	No
